# Supplementary material for: Scans for Signatures of Selection in Genomes of Wagyu and Buryat Cattle Breeds Reveal Candidate Genes and Genetic Variants for Adaptive Phenotypes and Production Traits
Source: Animals (Basel). 2024 Jul 13;14(14):2059. doi: 10.3390/ani14142059 (PMC11274160; doi:10.3390/ani14142059)
Supplement: Supplementary file 1 [file animals-14-02059-s001.zip › Tables S1-8.xlsx]

## Sheet: Table S1
Supplementary Table 1. SRA IDs for animals used in this study
Breed	Animal's SRA ID
Hanwoo	SRR926762
Hanwoo	SRR934395
Hanwoo	SRR934396
Hanwoo	SRR934397
Hanwoo	SRR934399
Hanwoo	SRR934400
Hanwoo	SRR934401
Hanwoo	SRR934402
Hanwoo	SRR934403
Hanwoo	SRR934404
Hanwoo	SRR934415
Hanwoo	SRR934416
Hanwoo	SRR934417
Hanwoo	SRR934418
Hanwoo	SRR934419
Hanwoo	SRR934420
Hanwoo	SRR934433
Hanwoo	SRR934434
Hanwoo	SRR934435
Hanwoo	SRR934436
Kholmogory	SRR12095760
Kholmogory	SRR12095761
Kholmogory	SRR12095762
Kholmogory	SRR12095763
Kholmogory	SRR12095764
Kholmogory	SRR12095765
Kholmogory	SRR12095776
Kholmogory	SRR12095787
Kholmogory	SRR12095788
Kholmogory	SRR12095789
Kholmogory	SRR12095790
Kholmogory	SRR12095791
Kholmogory	SRR12095792
Kholmogory	SRR12095793
Kholmogory	SRR12095794
Kholmogory	SRR12095795
Kholmogory	SRR12095796
Kholmogory	SRR12095797
Kholmogory	SRR12095798
Kholmogory	SRR12095799
Yakut	SRR12095766
Yakut	SRR12095767
Yakut	SRR12095768
Yakut	SRR12095769
Yakut	SRR12095770
Yakut	SRR12095771
Yakut	SRR12095772
Yakut	SRR12095773
Yakut	SRR12095774
Yakut	SRR12095775
Yakut	SRR12095777
Yakut	SRR12095778
Yakut	SRR12095779
Yakut	SRR12095780
Yakut	SRR12095781
Yakut	SRR12095782
Yakut	SRR12095783
Yakut	SRR12095784
Yakut	SRR12095785
Yakut	SRR12095786

## Sheet: Table S2
Supplementary Table 2. Consensus selection signature regions detected by four window-based methods in Wagyu and Buryat breeds and corresponding genes
	Сonsensus							Genes previously found in Yurchenko et al. 2018 (Buryat) or Shi et al. 2023 (Wagyu)	HAPFLK									PBS							FST							DCMS
Breed	Chr	Start	End	Methods	Ensembl gene ID	Cattle gene name	Human gene name		Сhr	Start	End	q-value	Ensembl gene ID	Cattle gene name	Human gene name	Top SNP(s)	Top SNP(s) in Gene(s)	Сhr	Start	End	PBS	Ensembl gene ID	Cattle gene name	Human gene name	Chr	Start	End	Weigthed FST	Ensembl gene ID	Cattle gene name	Human gene name	Сhr	Start	End	q-value	Ensembl gene ID	Cattle gene name	Human gene name	Top SNP(s)	Top SNP(s) in Gene(s)
Buryat	1	46768853	46776565	DCMS																												1	46768853	46776565	0.00821				BTA1:46775211
Buryat	1	69333859	69360641	DCMS	ENSBTAG00000010382 ENSBTAG00000048794	MUC13	MUC13																									1	69333859	69360641	0.0042	ENSBTAG00000010382 ENSBTAG00000048794	MUC13	MUC13	BTA1:69348616	MUC13
Buryat	1	88100001	88150000	FST																					1	88100001	88150000	0.5423
Buryat	1	98770001	98875000	PBS	ENSBTAG00000030029	bta-mir-551b												1	98770001	98875000	0.1176	ENSBTAG00000030029	bta-mir-551b
Buryat	1	102340001	102410000	HAPFLK, PBS	ENSBTAG00000006975	SI	SI		1	102308892	102471613	1.13e-05	ENSBTAG00000006975 ENSBTAG00000044737	SI U6	SI	BTA1:102400734		1	102340001	102410000	0.1124	ENSBTAG00000006975	SI	SI
Buryat	1	104024673	104101572	HAPFLK, PBS					1	104024673	104101572	0.00724				BTA1:104094903		1	104020001	104265000	0.2376
Buryat	1	104150001	104225000	HAPFLK, PBS, FST					1	104115496	104274072	1.51e-07				BTA1:104124348		1	104020001	104265000	0.2376				1	104150001	104225000	0.4934
Buryat	1	106204923	106215430	DCMS																												1	106204923	106215430	0.00643				BTA1:106211043
Buryat	1	106246638	106253182	DCMS																												1	106246638	106253182	0.00834				BTA1:106250191
Buryat	1	107940001	108045000	PBS														1	107940001	108045000	0.1233
Buryat	1	108430001	108500000	PBS														1	108430001	108500000	0.1181
Buryat	1	132130390	132152212	DCMS	ENSBTAG00000043591	U6																										1	132130390	132152212	0.00696	ENSBTAG00000043591	U6		BTA1:132136790
Buryat	1	145356121	145380945	DCMS	ENSBTAG00000051007																											1	145356121	145380945	0.00966	ENSBTAG00000051007			BTA1:145370167
Buryat	1	148448020	148500825	DCMS	ENSBTAG00000018688 ENSBTAG00000053201	CBR3	CBR3																									1	148448020	148500825	0.00276	ENSBTAG00000018688 ENSBTAG00000053201	CBR3	CBR3	BTA1:148483886	ENSBTAG00000053201
Buryat	1	148540626	148803350	DCMS	ENSBTAG00000014306 ENSBTAG00000011876 ENSBTAG00000011880 ENSBTAG00000030585	DOP1B MORC3 CHAF1B CLDN14	DOP1B MORC3 CHAF1B CLDN14																									1	148540626	148803350	5.3e-06	ENSBTAG00000014306 ENSBTAG00000011876 ENSBTAG00000011880 ENSBTAG00000030585	DOP1B MORC3 CHAF1B CLDN14	DOP1B MORC3 CHAF1B CLDN14	BTA1:148684066
Buryat	1	157570001	157640000	PBS														1	157570001	157640000	0.1277
Buryat	2	14280001	14385000	PBS	ENSBTAG00000012100	PDE1A	PDE1A											2	14280001	14385000	0.125	ENSBTAG00000012100	PDE1A	PDE1A
Buryat	2	28675001	28725000	FST																					2	28675001	28725000	0.4915
Buryat	2	71957334	72027510	DCMS	ENSBTAG00000032021	RALB	RALB	RALB																								2	71957334	72027510	0.00105	ENSBTAG00000032021	RALB	RALB	BTA2:72012924	RALB
Buryat	2	72097161	72143955	DCMS	ENSBTAG00000049058	INHBB	INHBB																									2	72097161	72143955	0.00302	ENSBTAG00000049058	INHBB	INHBB	BTA2:72127657
Buryat	2	73650001	73700000	FST																					2	73650001	73700000	0.4753
Buryat	2	115870030	115961072	HAPFLK	ENSBTAG00000021326	CCL20	CCL20		2	115870030	115961072	0.00045	ENSBTAG00000021326	CCL20	CCL20	BTA2:115919414
Buryat	2	131113900	131264730	DCMS	ENSBTAG00000008952 ENSBTAG00000008951 ENSBTAG00000042825	RAP1GAP ALPL U6	RAP1GAP ALPL RNU6-577P																									2	131113900	131264730	8.24e-05	ENSBTAG00000008952 ENSBTAG00000008951 ENSBTAG00000042825	RAP1GAP ALPL U6	RAP1GAP ALPL RNU6-577P	BTA2:131207551	ALPL
Buryat	3	6930001	7000000	PBS	ENSBTAG00000010206 ENSBTAG00000001608 ENSBTAG00000012694	UAP1 UHMK1	UAP1 STAR UHMK1											3	6930001	7000000	0.1178	ENSBTAG00000010206 ENSBTAG00000001608 ENSBTAG00000012694	UAP1 UHMK1	UAP1 STAR UHMK1
Buryat	3	12800001	12845000	PBS, FST	ENSBTAG00000000964	FCRL5	FCRL5											3	12775001	12845000	0.1216	ENSBTAG00000054233 ENSBTAG00000000964	FCRL4 FCRL5	FCRL4 FCRL5	3	12800001	12875000	0.5658	ENSBTAG00000000964	FCRL5	FCRL5
Buryat	3	19975001	20125000	FST	ENSBTAG00000050340 ENSBTAG00000017135 ENSBTAG00000002724 ENSBTAG00000020357 ENSBTAG00000007123	CTSS HORMAD1 GOLPH3L ENSA	CTSS HORMAD1 GOLPH3L ENSA																		3	19975001	20125000	0.6172	ENSBTAG00000050340 ENSBTAG00000017135 ENSBTAG00000002724 ENSBTAG00000020357 ENSBTAG00000007123	CTSS HORMAD1 GOLPH3L ENSA	CTSS HORMAD1 GOLPH3L ENSA
Buryat	3	33600001	33705000	HAPFLK, PBS	ENSBTAG00000001845 ENSBTAG00000001842 ENSBTAG00000017765 ENSBTAG00000012692	EPS8L3 GSTM3	EPS8L3 GSTM3 GSTM4 GSTM4		3	33433833	33751248	3.55e-06	ENSBTAG00000018893 ENSBTAG00000000283 ENSBTAG00000044953 ENSBTAG00000001845 ENSBTAG00000001842 ENSBTAG00000017765 ENSBTAG00000012692	AHCYL1 CSF1 bta-mir-2413 EPS8L3 GSTM3	AHCYL1 CSF1 EPS8L3 GSTM3 GSTM4 GSTM4	BTA3:33560428		3	33600001	33705000	0.1442	ENSBTAG00000001845 ENSBTAG00000001842 ENSBTAG00000017765 ENSBTAG00000012692	EPS8L3 GSTM3	EPS8L3 GSTM3 GSTM4 GSTM4
Buryat	3	42770001	42840000	PBS	ENSBTAG00000031439	CDC14A	CDC14A											3	42770001	42840000	0.1253	ENSBTAG00000031439	CDC14A	CDC14A
Buryat	3	51875001	51950000	FST	ENSBTAG00000016307	CDC7	CDC7																		3	51875001	51950000	0.5199	ENSBTAG00000016307	CDC7	CDC7
Buryat	3	52080001	52185000	PBS	ENSBTAG00000020856	HFM1	HFM1	HFM1										3	52080001	52185000	0.1115	ENSBTAG00000020856	HFM1	HFM1
Buryat	3	78675001	78725000	FST	ENSBTAG00000011091	SGIP1	SGIP1																		3	78675001	78725000	0.4431	ENSBTAG00000011091	SGIP1	SGIP1
Buryat	3	98900001	98975000	FST	ENSBTAG00000019956 ENSBTAG00000017844 ENSBTAG00000043793 ENSBTAG00000052144	CMPK1 STIL 5S_rRNA U6	CMPK1 STIL																		3	98900001	98975000	0.4795	ENSBTAG00000019956 ENSBTAG00000017844 ENSBTAG00000043793 ENSBTAG00000052144	CMPK1 STIL 5S_rRNA U6	CMPK1 STIL
Buryat	3	102000001	102050000	FST	ENSBTAG00000008690	SLC6A9	SLC6A9																		3	102000001	102050000	0.46	ENSBTAG00000008690	SLC6A9	SLC6A9
Buryat	3	109278064	109294758	DCMS																												3	109278064	109294758	0.00085				BTA3:109282871
Buryat	3	109311677	109314272	DCMS																												3	109311677	109314272	0.00834				BTA3:109313819
Buryat	3	119001035	119004675	DCMS																												3	119001035	119004675	0.0046				BTA3:119004401
Buryat	4	2646811	2667458	HAPFLK, PBS					4	2646811	2667458	0.00213				BTA4:2654477		4	2625001	2730000	0.1235
Buryat	4	42245001	42350000	PBS	ENSBTAG00000053328													4	42245001	42350000	0.1166	ENSBTAG00000053328
Buryat	4	64610001	64680000	PBS	ENSBTAG00000002739	PDE1C	PDE1C											4	64610001	64680000	0.1154	ENSBTAG00000002739	PDE1C	PDE1C
Buryat	4	103875001	103925000	FST	ENSBTAG00000004799	DENND2A	DENND2A																		4	103875001	103925000	0.4422	ENSBTAG00000004799	DENND2A	DENND2A
Buryat	5	11445001	11515000	PBS														5	11445001	11515000	0.1138
Buryat	5	26830621	26877481	DCMS	ENSBTAG00000007829 ENSBTAG00000005623	CSAD SOAT2	CSAD SOAT2																									5	26830621	26877481	0.00379	ENSBTAG00000007829 ENSBTAG00000005623	CSAD SOAT2	CSAD SOAT2	BTA5:26856834
Buryat	5	31990001	32060000	PBS	ENSBTAG00000055094													5	31990001	32060000	0.105	ENSBTAG00000055094
Buryat	5	73115001	73185000	PBS														5	73115001	73185000	0.1117
Buryat	5	74270267	74299300	DCMS	ENSBTAG00000049297		APOL1;APOL2;APOL4;APOL3																									5	74270267	74299300	0.00012	ENSBTAG00000049297		APOL1;APOL2;APOL4;APOL3	BTA5:74285849	APOL1;APOL2;APOL4;APOL3
Buryat	5	74302434	74307868	DCMS	ENSBTAG00000037799		APOL1;APOL2;APOL4;APOL3																									5	74302434	74307868	0.0046	ENSBTAG00000037799		APOL1;APOL2;APOL4;APOL3	BTA5:74305674	APOL1;APOL2;APOL4;APOL3
Buryat	5	74310053	74331253	DCMS	ENSBTAG00000037799		APOL1;APOL2;APOL4;APOL3																									5	74310053	74331253	0.00105	ENSBTAG00000037799		APOL1;APOL2;APOL4;APOL3	BTA5:74318672	APOL1;APOL2;APOL4;APOL3
Buryat	5	74331493	74369613	DCMS	ENSBTAG00000052884 ENSBTAG00000055135		APOL1;APOL2;APOL4;APOL3																									5	74331493	74369613	0.00012	ENSBTAG00000052884 ENSBTAG00000055135		APOL1;APOL2;APOL4;APOL3	BTA5:74347155
Buryat	5	74373456	74393906	DCMS																												5	74373456	74393906	0.00542				BTA5:74374960
Buryat	5	74501724	74509757	DCMS	ENSBTAG00000039524		APOL1;APOL2;APOL4;APOL3																									5	74501724	74509757	0.00111	ENSBTAG00000039524		APOL1;APOL2;APOL4;APOL3	BTA5:74506927	APOL1;APOL2;APOL4;APOL3
Buryat	5	105783991	105890759	DCMS	ENSBTAG00000016649	CCND2		CCND2																								5	105783991	105890759	8.62e-05	ENSBTAG00000016649	CCND2		BTA5:105866599
Buryat	5	108276148	108337805	DCMS	ENSBTAG00000021994 ENSBTAG00000042531 ENSBTAG00000030285	CACNA2D4 DCP1B	CACNA2D4 DCP1B																									5	108276148	108337805	0.00232	ENSBTAG00000021994 ENSBTAG00000042531 ENSBTAG00000030285	CACNA2D4 DCP1B	CACNA2D4 DCP1B	BTA5:108327440	DCP1B
Buryat	5	108349950	108397434	DCMS	ENSBTAG00000030285 ENSBTAG00000050501	DCP1B	DCP1B																									5	108349950	108397434	0.00429	ENSBTAG00000030285 ENSBTAG00000050501	DCP1B	DCP1B	BTA5:108382718
Buryat	5	108473149	108516296	DCMS	ENSBTAG00000010660	CACNA1C	CACNA1C																									5	108473149	108516296	0.00304	ENSBTAG00000010660	CACNA1C	CACNA1C	BTA5:108479300	CACNA1C
Buryat	6	1050001	1155000	PBS														6	1050001	1155000	0.1118
Buryat	6	3113720	3142904	HAPFLK					6	3113720	3142904	3.14e-05				BTA6:3131310
Buryat	6	21479129	21558421	HAPFLK					6	21479129	21558421	0.00862				BTA6:21507543
Buryat	6	39830001	39900000	PBS	ENSBTAG00000005108	SLIT2	SLIT2											6	39830001	39900000	0.1044	ENSBTAG00000005108	SLIT2	SLIT2
Buryat	6	40214489	40225259	DCMS																												6	40214489	40225259	0.0049				BTA6:40225259
Buryat	6	77455001	77560000	HAPFLK, PBS	ENSBTAG00000013918	ADGRL3	ADGRL3		6	77394647	77572326	0.00567	ENSBTAG00000013918	ADGRL3	ADGRL3	BTA6:77401320	ADGRL3	6	77455001	77560000	0.185	ENSBTAG00000013918	ADGRL3	ADGRL3
Buryat	6	87101734	87154569	HAPFLK, PBS					6	87101734	87154569	0.00115				BTA6:87147638		6	87080001	87185000	0.1191
Buryat	6	88788570	88838640	HAPFLK, PBS	ENSBTAG00000052772 ENSBTAG00000019716	CXCL8	CXCL8		6	88788570	88838640	6.83e-06	ENSBTAG00000052772 ENSBTAG00000019716	CXCL8	CXCL8	BTA6:88821350		6	88760001	88865000	0.1111	ENSBTAG00000052772 ENSBTAG00000019716	CXCL8	CXCL8
Buryat	6	92572550	92602421	DCMS	ENSBTAG00000018360	MRPL1																										6	92572550	92602421	0.00644	ENSBTAG00000018360	MRPL1		BTA6:92586228	ENSBTAG00000018360
Buryat	6	105175455	105181737	DCMS	ENSBTAG00000039197	SLC2A9	SLC2A9																									6	105175455	105181737	0.0085	ENSBTAG00000039197	SLC2A9	SLC2A9	BTA6:105177610	SLC2A9
Buryat	6	112075001	112125000	FST	ENSBTAG00000014058	LDB2	LDB2																		6	112075001	112125000	0.4734	ENSBTAG00000014058	LDB2	LDB2
Buryat	7	3151235	3174524	DCMS	ENSBTAG00000020267	WNT9A	WNT9A																									7	3151235	3174524	0.00061	ENSBTAG00000020267	WNT9A	WNT9A	BTA7:3169237
Buryat	7	39725001	39795000	PBS	ENSBTAG00000019414 ENSBTAG00000045086	CLK4 7SK	CLK4 RN7SKP70											7	39725001	39795000	0.1148	ENSBTAG00000019414 ENSBTAG00000045086	CLK4 7SK	CLK4 RN7SKP70
Buryat	7	50234505	50296005	DCMS	ENSBTAG00000014182 ENSBTAG00000033747	CTNNA1 SIL1	CTNNA1 SIL1																									7	50234505	50296005	8.24e-05	ENSBTAG00000014182 ENSBTAG00000033747	CTNNA1 SIL1	CTNNA1 SIL1	BTA7:50265978	SIL1
Buryat	7	54725001	54800000	FST																					7	54725001	54800000	0.6309
Buryat	7	54810001	54880000	PBS														7	54810001	54880000	0.1166
Buryat	7	54915001	54975000	PBS, FST														7	54915001	54985000	0.1069				7	54900001	54975000	0.5525
Buryat	7	65175001	65225000	FST																					7	65175001	65225000	0.4974
Buryat	8	7832804	7858177	DCMS	ENSBTAG00000005049	BLK	BLK																									8	7832804	7858177	0.00606	ENSBTAG00000005049	BLK	BLK	BTA8:7856665	BLK
Buryat	8	11550001	11725000	FST	ENSBTAG00000003366 ENSBTAG00000000555	DDX58 ACO1	DDX58 ACO1																		8	11550001	11725000	0.7538	ENSBTAG00000003366 ENSBTAG00000000555	DDX58 ACO1	DDX58 ACO1
Buryat	8	11725001	11775000	FST																					8	11725001	11775000	0.4569
Buryat	8	13425001	13500000	FST																					8	13425001	13500000	0.5638
Buryat	8	32675001	32750000	FST																					8	32675001	32750000	0.4605
Buryat	8	34370001	34475000	PBS														8	34370001	34475000	0.1163
Buryat	8	72603526	72650000	HAPFLK, FST	ENSBTAG00000015513 ENSBTAG00000050272	DOCK5 bta-mir-2285ae	DOCK5		8	72603526	72701433	0.00168	ENSBTAG00000015513 ENSBTAG00000050272	DOCK5 bta-mir-2285ae	DOCK5	BTA8:72682932	DOCK5								8	72600001	72650000	0.4737	ENSBTAG00000015513 ENSBTAG00000050272	DOCK5 bta-mir-2285ae	DOCK5
Buryat	8	77840001	77850000	PBS, FST														8	77840001	77945000	0.1314				8	77800001	77850000	0.4533
Buryat	8	106025001	106100000	FST	ENSBTAG00000025667	ASTN2	ASTN2																		8	106025001	106100000	0.4935	ENSBTAG00000025667	ASTN2	ASTN2
Buryat	9	85855956	85877260	DCMS	ENSBTAG00000001826	SASH1	SASH1																									9	85855956	85877260	0.0072	ENSBTAG00000001826	SASH1	SASH1	BTA9:85869954
Buryat	9	95475422	95486319	DCMS	ENSBTAG00000003938	FNDC1	FNDC1																									9	95475422	95486319	0.00373	ENSBTAG00000003938	FNDC1	FNDC1	BTA9:95482359	FNDC1
Buryat	10	3251845	3291531	DCMS	ENSBTAG00000011076	KCNN2	KCNN2																									10	3251845	3291531	0.00801	ENSBTAG00000011076	KCNN2	KCNN2	BTA10:3283009	KCNN2
Buryat	10	37388663	37395479	DCMS	ENSBTAG00000021924	PLA2G4E	PLA2G4E																									10	37388663	37395479	0.00844	ENSBTAG00000021924	PLA2G4E	PLA2G4E	BTA10:37395479	PLA2G4E
Buryat	10	45225001	45300000	FST	ENSBTAG00000008411 ENSBTAG00000007638	PLEKHO2 PIF1	PLEKHO2 PIF1																		10	45225001	45300000	0.5371	ENSBTAG00000008411 ENSBTAG00000007638	PLEKHO2 PIF1	PLEKHO2 PIF1
Buryat	10	52100001	52175000	FST	ENSBTAG00000013452	AQP9	AQP9																		10	52100001	52175000	0.5101	ENSBTAG00000013452	AQP9	AQP9
Buryat	10	55526268	55541667	HAPFLK					10	55526268	55541667	0.00227				BTA10:55533794
Buryat	10	62867988	62930000	HAPFLK, PBS					10	62867988	62954287	0.00124				BTA10:62952136		10	62790001	62930000	0.1163
Buryat	10	73300001	73350000	FST																					10	73300001	73350000	0.4683
Buryat	11	20800001	20850000	FST	ENSBTAG00000049310																				11	20800001	20850000	0.4523	ENSBTAG00000049310
Buryat	11	41833447	41849760	DCMS																												11	41833447	41849760	0.00546				BTA11:41838263
Buryat	11	73037764	73151247	DCMS	ENSBTAG00000009650 ENSBTAG00000009649 ENSBTAG00000007837	OTOF DRC1 SELENOI	OTOF DRC1 SELENOI	SELENOI																								11	73037764	73151247	0.00606	ENSBTAG00000009650 ENSBTAG00000009649 ENSBTAG00000007837	OTOF DRC1 SELENOI	OTOF DRC1 SELENOI	BTA11:73106866	DRC1
Buryat	11	83090001	83195000	PBS	ENSBTAG00000014081	NBAS	NBAS											11	83090001	83195000	0.1172	ENSBTAG00000014081	NBAS	NBAS
Buryat	11	104967449	104975011	DCMS																												11	104967449	104975011	0.0041				BTA11:104970567
Buryat	12	21266253	21290067	DCMS																												12	21266253	21290067	0.0081				BTA12:21281639
Buryat	12	21306931	21368734	DCMS	ENSBTAG00000019863 ENSBTAG00000010353	CCDC70 ATP7B	CCDC70 ATP7B																									12	21306931	21368734	0.00307	ENSBTAG00000019863 ENSBTAG00000010353	CCDC70 ATP7B	CCDC70 ATP7B	BTA12:21349689	ATP7B
Buryat	12	33237406	33254467	DCMS	ENSBTAG00000025428																											12	33237406	33254467	0.00808	ENSBTAG00000025428			BTA12:33243028	ENSBTAG00000025428
Buryat	12	75900001	75975000	FST																					12	75900001	75975000	0.5772
Buryat	12	85240971	85254342	DCMS	ENSBTAG00000011471	CARS2	CARS2																									12	85240971	85254342	0.00863	ENSBTAG00000011471	CARS2	CARS2	BTA12:85246298	CARS2
Buryat	12	85259203	85280815	DCMS	ENSBTAG00000025211	ING1	ING1																									12	85259203	85280815	0.00524	ENSBTAG00000025211	ING1	ING1	BTA12:85270172
Buryat	12	85901896	85909958	DCMS	ENSBTAG00000050193																											12	85901896	85909958	0.00616	ENSBTAG00000050193			BTA12:85905081	ENSBTAG00000050193
Buryat	13	12955930	12962067	DCMS	ENSBTAG00000008937	CELF2	CELF2																									13	12955930	12962067	0.00496	ENSBTAG00000008937	CELF2	CELF2	BTA13:12962067	CELF2
Buryat	13	12965982	13006837	DCMS	ENSBTAG00000008937	CELF2	CELF2																									13	12965982	13006837	0.00071	ENSBTAG00000008937	CELF2	CELF2	BTA13:12997962	CELF2
Buryat	13	37135001	37205000	PBS														13	37135001	37205000	0.1564
Buryat	13	52650001	52725000	FST	ENSBTAG00000001038 ENSBTAG00000037464	SNRPB TGM6	TGM6																		13	52650001	52725000	0.5847	ENSBTAG00000001038 ENSBTAG00000037464	SNRPB TGM6	TGM6
Buryat	13	66742366	66797868	DCMS	ENSBTAG00000007658	CTNNBL1	CTNNBL1																									13	66742366	66797868	0.0085	ENSBTAG00000007658	CTNNBL1	CTNNBL1	BTA13:66762855	CTNNBL1
Buryat	14	10484853	10540001	DCMS	ENSBTAG00000003185	ASAP1	ASAP1																									14	10484853	10540001	0.0005	ENSBTAG00000003185	ASAP1	ASAP1	BTA14:10523691	ASAP1
Buryat	14	16835001	16940000	PBS	ENSBTAG00000049059													14	16835001	16940000	0.1232	ENSBTAG00000049059
Buryat	14	40102707	40136157	DCMS																												14	40102707	40136157	0.00607				BTA14:40123450
Buryat	15	15385891	15388662	DCMS																												15	15385891	15388662	0.00568				BTA15:15385891
Buryat	15	51651871	51696907	HAPFLK, PBS	ENSBTAG00000018449	NUMA1	NUMA1		15	51651871	51696907	0.00391	ENSBTAG00000018449	NUMA1	NUMA1	BTA15:51676332		15	51625001	51730000	0.1461	ENSBTAG00000014167 ENSBTAG00000027676 ENSBTAG00000018449 ENSBTAG00000017964 ENSBTAG00000003001	RNF121 IL18BP NUMA1 LRRC51 LAMTOR1	RNF121 IL18BP NUMA1 LRTOMT
Buryat	15	80625001	80700000	FST	ENSBTAG00000002007 ENSBTAG00000053550 ENSBTAG00000040320 ENSBTAG00000010060	PRG3 SLC43A3	PRG3 SLC43A3																		15	80625001	80700000	0.4691	ENSBTAG00000002007 ENSBTAG00000053550 ENSBTAG00000040320 ENSBTAG00000010060	PRG3 SLC43A3	PRG3 PRG3 PRG3 SLC43A3
Buryat	16	27017256	27068622	DCMS	ENSBTAG00000003600	CAPN8	CAPN8																									16	27017256	27068622	0.00455	ENSBTAG00000003600	CAPN8	CAPN8	BTA16:27040264	CAPN8
Buryat	16	32165001	32235000	PBS	ENSBTAG00000024555	EFCAB2	EFCAB2											16	32165001	32235000	0.1175	ENSBTAG00000024555	EFCAB2	EFCAB2
Buryat	16	45652060	45776297	DCMS	ENSBTAG00000014602	CAMTA1	CAMTA1																									16	45652060	45776297	0.00551	ENSBTAG00000014602	CAMTA1	CAMTA1	BTA16:45667525	CAMTA1
Buryat	16	45807296	45876002	DCMS																												16	45807296	45876002	0.00666				BTA16:45832454
Buryat	16	46970001	47040000	PBS	ENSBTAG00000021202	ACOT7	ACOT7											16	46970001	47040000	0.1203	ENSBTAG00000021202	ACOT7	ACOT7
Buryat	16	56857301	56899724	HAPFLK					16	56857301	56899724	0.00266				BTA16:56881319
Buryat	16	77608925	77646264	DCMS	ENSBTAG00000023144 ENSBTAG00000049692 ENSBTAG00000046345	PTPRC U6	PTPRC RNU6-845P;RNU6-490P;RNU6-405P;RNU6-467P;RNU6-1178P GCSH																									16	77608925	77646264	0.00093	ENSBTAG00000023144 ENSBTAG00000049692 ENSBTAG00000046345	PTPRC U6	PTPRC RNU6-845P;RNU6-490P;RNU6-405P;RNU6-467P;RNU6-1178P GCSH	BTA16:77627303	PTPRC
Buryat	17	7554898	7590178	DCMS	ENSBTAG00000018546 ENSBTAG00000008098	LRBA DCLK2	LRBA DCLK2																									17	7554898	7590178	0.00637	ENSBTAG00000018546 ENSBTAG00000008098	LRBA DCLK2	LRBA DCLK2	BTA17:7564908
Buryat	17	14081430	14090151	DCMS																												17	14081430	14090151	0.00938				BTA17:14088549
Buryat	17	14093652	14099243	DCMS																												17	14093652	14099243	0.00584				BTA17:14095086
Buryat	17	14104502	14108223	DCMS																												17	14104502	14108223	0.00869				BTA17:14105697
Buryat	18	2300001	2425000	FST	ENSBTAG00000016878 ENSBTAG00000034689	WDR59 ZNRF1	WDR59 ZNRF1																		18	2300001	2425000	0.5064	ENSBTAG00000016878 ENSBTAG00000034689	WDR59 ZNRF1	WDR59 ZNRF1
Buryat	18	11733467	11747265	DCMS																												18	11733467	11747265	0.008				BTA18:11739471
Buryat	18	52950001	53050000	FST	ENSBTAG00000002682 ENSBTAG00000013921 ENSBTAG00000002070 ENSBTAG00000002072 ENSBTAG00000020689 ENSBTAG00000023601 ENSBTAG00000017355 ENSBTAG00000048873	MARK4 CKM KLC3 ERCC2 PPP1R13L POLR1G ERCC1	MARK4 CKM KLC3 ERCC2 PPP1R13L POLR1G ERCC1																		18	52950001	53050000	0.5428	ENSBTAG00000002682 ENSBTAG00000013921 ENSBTAG00000002070 ENSBTAG00000002072 ENSBTAG00000020689 ENSBTAG00000023601 ENSBTAG00000017355 ENSBTAG00000048873	MARK4 CKM KLC3 ERCC2 PPP1R13L POLR1G ERCC1	MARK4 CKM KLC3 ERCC2 PPP1R13L POLR1G ERCC1
Buryat	18	63325001	63375000	FST	ENSBTAG00000054608 ENSBTAG00000054213 ENSBTAG00000051005 ENSBTAG00000048343																				18	63325001	63375000	0.4537	ENSBTAG00000054608 ENSBTAG00000054213 ENSBTAG00000051005 ENSBTAG00000048343
Buryat	19	13103033	13141884	DCMS																												19	13103033	13141884	0.00012				BTA19:13122535
Buryat	19	42420001	42490000	HAPFLK, PBS, DCMS	ENSBTAG00000021523	STAT3	STAT3	CAVIN1*	19	42393207	42493028	0.00134	ENSBTAG00000009496 ENSBTAG00000021523	STAT5A STAT3	STAT5A STAT3	BTA19:42434771	STAT3	19	42420001	42490000	0.1191	ENSBTAG00000021523	STAT3	STAT3								19	42389411	42527337	9.8e-05	ENSBTAG00000052763 ENSBTAG00000009496 ENSBTAG00000021523 ENSBTAG00000039684	STAT5A STAT3 CAVIN1	STAT5A STAT3 CAVIN1	BTA19:42469166	STAT3
Buryat	19	42587894	42676900	DCMS	ENSBTAG00000019218 ENSBTAG00000047956 ENSBTAG00000047604 ENSBTAG00000046746 ENSBTAG00000046670 ENSBTAG00000020907 ENSBTAG00000032493 ENSBTAG00000048152	ATP6V0A1 NAGLU HSD17B1 COASY MLX PSMC3IP RETREG3 TUBG1	ATP6V0A1 NAGLU HSD17B1 COASY MLX PSMC3IP RETREG3 TUBG1	ATP6V0A1 NAGLU HSD17B1 COASY MLX PSMC3IP																								19	42587894	42676900	0.00061	ENSBTAG00000019218 ENSBTAG00000047956 ENSBTAG00000047604 ENSBTAG00000046746 ENSBTAG00000046670 ENSBTAG00000020907 ENSBTAG00000032493 ENSBTAG00000048152	ATP6V0A1 NAGLU HSD17B1 COASY MLX PSMC3IP RETREG3 TUBG1	ATP6V0A1 NAGLU HSD17B1 COASY MLX PSMC3IP RETREG3 TUBG1	BTA19:42649935	MLX
Buryat	19	52350001	52450000	FST	ENSBTAG00000017233 ENSBTAG00000015276 ENSBTAG00000015267 ENSBTAG00000015261	SLC26A11 SGSH CARD14	SLC26A11 SGSH CARD14																		19	52350001	52450000	0.5208	ENSBTAG00000017233 ENSBTAG00000015276 ENSBTAG00000015267 ENSBTAG00000015261	SLC26A11 SGSH CARD14	SLC26A11 SGSH CARD14
Buryat	19	54543020	54632485	DCMS	ENSBTAG00000002633	SEPTIN9	SEPTIN9																									19	54543020	54632485	0.00098	ENSBTAG00000002633	SEPTIN9	SEPTIN9	BTA19:54614342	SEPTIN9
Buryat	19	54636116	54693001	DCMS	ENSBTAG00000002633	SEPTIN9	SEPTIN9																									19	54636116	54693001	0.0005	ENSBTAG00000002633	SEPTIN9	SEPTIN9	BTA19:54674544	SEPTIN9
Buryat	19	63044914	63102268	HAPFLK	ENSBTAG00000055036 ENSBTAG00000054931	CACNG4	CACNG4		19	63044914	63102268	0.00175	ENSBTAG00000055036 ENSBTAG00000054931	CACNG4	CACNG4	BTA19:63065225	CACNG4
Buryat	20	42385001	42455000	PBS														20	42385001	42455000	0.1069
Buryat	20	66453061	66472485	DCMS	ENSBTAG00000003381	TENT4A	TENT4A																									20	66453061	66472485	0.00393	ENSBTAG00000003381	TENT4A	TENT4A	BTA20:66464629	TENT4A
Buryat	20	70334485	70365522	DCMS																												20	70334485	70365522	0.00039				BTA20:70357196
Buryat	21	450001	550000	FST																					21	450001	550000	0.552
Buryat	21	550001	600000	FST																					21	550001	600000	0.588
Buryat	21	750001	1125000	FST																					21	750001	1125000	0.7377
Buryat	21	1150001	1350000	FST	ENSBTAG00000053916 ENSBTAG00000045998 ENSBTAG00000002186	MKRN3 MAGEL2 NDN	MKRN3 MAGEL2 NDN																		21	1150001	1350000	0.6316	ENSBTAG00000053916 ENSBTAG00000045998 ENSBTAG00000002186	MKRN3 MAGEL2 NDN	MKRN3 MAGEL2 NDN
Buryat	21	1400001	1475000	FST																					21	1400001	1475000	0.4612
Buryat	21	1575001	1680000	PBS														21	1575001	1680000	0.1188
Buryat	21	44275001	44325000	FST	ENSBTAG00000004462	NPAS3	NPAS3																		21	44275001	44325000	0.4752	ENSBTAG00000004462	NPAS3	NPAS3
Buryat	22	14392366	14458204	DCMS	ENSBTAG00000054498 ENSBTAG00000016076	TRAK1	TRAK1																									22	14392366	14458204	0.00163	ENSBTAG00000054498 ENSBTAG00000016076	TRAK1	TRAK1	BTA22:14404012
Buryat	23	11404204	11477391	DCMS																												23	11404204	11477391	0.00241				BTA23:11457033
Buryat	23	11523299	11546470	DCMS	ENSBTAG00000005888	MDGA1	MDGA1																									23	11523299	11546470	0.00667	ENSBTAG00000005888	MDGA1	MDGA1	BTA23:11545136
Buryat	23	13525001	13600000	FST	ENSBTAG00000027197	KIF6	KIF6																		23	13525001	13600000	0.4452	ENSBTAG00000027197	KIF6	KIF6
Buryat	23	17375001	17425000	PBS, FST														23	17360001	17430000	0.1041				23	17375001	17425000	0.4435
Buryat	23	26200060	26214494	DCMS																												23	26200060	26214494	0.0005				BTA23:26207993
Buryat	23	26223299	26230358	DCMS																												23	26223299	26230358	0.0085				BTA23:26230358
Buryat	23	47960635	47991391	HAPFLK					23	47960635	47991391	0.00422				BTA23:47980669
Buryat	24	54601557	54640821	DCMS	ENSBTAG00000016462	TCF4	TCF4																									24	54601557	54640821	0.00867	ENSBTAG00000016462	TCF4	TCF4	BTA24:54608620	TCF4
Buryat	25	3250001	3300000	FST	ENSBTAG00000016629	ADCY9	ADCY9																		25	3250001	3300000	0.4541	ENSBTAG00000016629	ADCY9	ADCY9
Buryat	25	15750001	15825000	FST	ENSBTAG00000005523	XYLT1	XYLT1																		25	15750001	15825000	0.5066	ENSBTAG00000005523	XYLT1	XYLT1
Buryat	25	41007519	41027815	DCMS	ENSBTAG00000002474	MAD1L1	MAD1L1																									25	41007519	41027815	0.0021	ENSBTAG00000002474	MAD1L1	MAD1L1	BTA25:41014445	MAD1L1
Buryat	25	41060750	41119082	DCMS	ENSBTAG00000002474	MAD1L1	MAD1L1																									25	41060750	41119082	0.0042	ENSBTAG00000002474	MAD1L1	MAD1L1	BTA25:41086508	MAD1L1
Buryat	26	13325001	13375000	FST	ENSBTAG00000009279	TNKS2	TNKS2																		26	13325001	13375000	0.4663	ENSBTAG00000009279	TNKS2	TNKS2
Buryat	26	46295458	46306841	DCMS																												26	46295458	46306841	0.0093				BTA26:46300736
Buryat	27	3697660	3721099	HAPFLK					27	3697660	3721099	0.00034				BTA27:3714529
Buryat	27	7075001	7105000	PBS, FST														27	7035001	7105000	0.1049	ENSBTAG00000049265		DEFB103A;DEFB103B	27	7075001	7125000	0.4656	ENSBTAG00000051016
Buryat	27	7350001	7420000	PBS	ENSBTAG00000004231	GPM6A	GPM6A											27	7350001	7420000	0.1108	ENSBTAG00000004231	GPM6A	GPM6A
Buryat	27	32875737	32923638	DCMS																												27	32875737	32923638	0.00232				BTA27:32907900, BTA27:32907909
Buryat	27	32939540	32946166	DCMS																												27	32939540	32946166	0.00858				BTA27:32939540
Buryat	27	33200697	33420811	DCMS	ENSBTAG00000017981 ENSBTAG00000027654 ENSBTAG00000000978 ENSBTAG00000033345 ENSBTAG00000001612 ENSBTAG00000013143 ENSBTAG00000042707 ENSBTAG00000013145 ENSBTAG00000027635	ADRB3 EIF4EBP1 ASH2L STAR LSM1 BAG4 U6 DDHD2 PLPP5	ADRB3 EIF4EBP1 ASH2L STAR LSM1 BAG4 DDHD2 PLPP5																									27	33200697	33420811	8.24e-05	ENSBTAG00000017981 ENSBTAG00000027654 ENSBTAG00000000978 ENSBTAG00000033345 ENSBTAG00000001612 ENSBTAG00000013143 ENSBTAG00000042707 ENSBTAG00000013145 ENSBTAG00000027635	ADRB3 EIF4EBP1 ASH2L STAR LSM1 BAG4 U6 DDHD2 PLPP5	ADRB3 EIF4EBP1 ASH2L STAR LSM1 BAG4 DDHD2 PLPP5	BTA27:33283955
Buryat	27	37458271	37485822	DCMS	ENSBTAG00000014050	CHRNB3	CHRNB3																									27	37458271	37485822	0.00278	ENSBTAG00000014050	CHRNB3	CHRNB3	BTA27:37479305	CHRNB3
Buryat	27	38971283	38981105	DCMS																												27	38971283	38981105	0.0047				BTA27:38977220
Buryat	27	43641349	43653330	DCMS																												27	43641349	43653330	0.00267				BTA27:43652411
Buryat	27	43677889	43680520	DCMS																												27	43677889	43680520	0.00367				BTA27:43679110
Buryat	28	2674634	2689035	DCMS	ENSBTAG00000048153																											28	2674634	2689035	0.00818	ENSBTAG00000048153			BTA28:2689035	ENSBTAG00000048153
Buryat	28	28050001	28100000	FST	ENSBTAG00000011014	CHST3																			28	28050001	28100000	0.5103	ENSBTAG00000011014	CHST3
Buryat	28	28425001	28475000	FST	ENSBTAG00000005807	MICU1	MICU1																		28	28425001	28475000	0.4447	ENSBTAG00000005807	MICU1	MICU1
Buryat	28	35420001	35525000	PBS	ENSBTAG00000006536 ENSBTAG00000052810 ENSBTAG00000054756	CL46 CL43	SFTPD SFTPD SFTPD											28	35420001	35525000	0.1058	ENSBTAG00000006536 ENSBTAG00000052810 ENSBTAG00000054756	CL46 CL43	SFTPD SFTPD SFTPD
Buryat	29	11882809	11903370	HAPFLK	ENSBTAG00000027868	DLG2	DLG2		29	11882809	11903370	7.92e-07	ENSBTAG00000027868	DLG2	DLG2	BTA29:11894905	DLG2
Buryat	29	29142347	29200784	DCMS	ENSBTAG00000049707 ENSBTAG00000052688 ENSBTAG00000044998 ENSBTAG00000033375 ENSBTAG00000050639	PATE1 bta-mir-2285ce PATE2 PATE3	PATE1 PATE2 PATE3																									29	29142347	29200784	6.25e-05	ENSBTAG00000049707 ENSBTAG00000052688 ENSBTAG00000044998 ENSBTAG00000033375 ENSBTAG00000050639	PATE1 bta-mir-2285ce PATE2 PATE3	PATE1 PATE2 PATE3	BTA29:29172223
Buryat	29	44006647	44093269	HAPFLK	ENSBTAG00000049377 ENSBTAG00000006194 ENSBTAG00000006195 ENSBTAG00000006199 ENSBTAG00000003093 ENSBTAG00000003094 ENSBTAG00000020186	FOSL1 C29H11orf68 DRAP1 TSGA10IP SART1 EIF1AD	FOSL1 C11orf68 DRAP1 TSGA10IP SART1 EIF1AD		29	44006647	44093269	0.00126	ENSBTAG00000049377 ENSBTAG00000006194 ENSBTAG00000006195 ENSBTAG00000006199 ENSBTAG00000003093 ENSBTAG00000003094 ENSBTAG00000020186	FOSL1 C29H11orf68 DRAP1 TSGA10IP SART1 EIF1AD	FOSL1 C11orf68 DRAP1 TSGA10IP SART1 EIF1AD	BTA29:44045776
Buryat	29	46326705	46341632	DCMS	ENSBTAG00000016774		MRGPRD																									29	46326705	46341632	0.00194	ENSBTAG00000016774		MRGPRD	BTA29:46334306	MRGPRD
Wagyu	1	715286	806154	HAPFLK	ENSBTAG00000001753		CLIC6		1	715286	806154	0.00949	ENSBTAG00000001753		CLIC6	BTA1:765154	CLIC6
Wagyu	1	17002851	17054592	HAPFLK					1	17002851	17054592	5.77e-08				BTA1:17030622
Wagyu	1	17474653	17549914	HAPFLK					1	17474653	17549914	0.000517				BTA1:17532882
Wagyu	1	19305225	19373398	HAPFLK	ENSBTAG00000055283	U6	RNU6-1075P		1	19305225	19373398	0.00276	ENSBTAG00000055283	U6	RNU6-1075P	BTA1:19318625
Wagyu	1	19800001	19850000	FST																					1	19800001	19850000	0.7368
Wagyu	1	31525001	31600000	FST																					1	31525001	31600000	0.6655
Wagyu	1	39300001	39343166	HAPFLK, FST					1	39184397	39343166	0.00752				BTA1:39238812									1	39300001	39350000	0.7332
Wagyu	1	66627984	66800139	HAPFLK	ENSBTAG00000003865 ENSBTAG00000045101 ENSBTAG00000014133 ENSBTAG00000010688 ENSBTAG00000054520	CASR 7SK CSTA MIX23	CASR RN7SKP12 CSTA MIX23		1	66627984	66800139	0.00483	ENSBTAG00000003865 ENSBTAG00000045101 ENSBTAG00000014133 ENSBTAG00000010688 ENSBTAG00000054520	CASR 7SK CSTA MIX23	CASR RN7SKP12 CSTA MIX23	BTA1:66763908	RN7SKP12
Wagyu	1	80346765	80482104	HAPFLK	ENSBTAG00000006872 ENSBTAG00000052213 ENSBTAG00000014727 ENSBTAG00000014724 ENSBTAG00000042702 ENSBTAG00000042475 ENSBTAG00000044788 ENSBTAG00000050812 ENSBTAG00000044311	ADIPOQ RFC4 EIF4A2 SNORA63 bta-mir-1248-1	STARD3NL ADIPOQ RFC4 EIF4A2 SNORA4 SNORA63		1	80346765	80482104	0.00281	ENSBTAG00000006872 ENSBTAG00000052213 ENSBTAG00000014727 ENSBTAG00000014724 ENSBTAG00000042702 ENSBTAG00000042475 ENSBTAG00000044788 ENSBTAG00000050812 ENSBTAG00000044311	ADIPOQ RFC4 EIF4A2 SNORA63 bta-mir-1248-1	STARD3NL ADIPOQ RFC4 EIF4A2 SNORA4 SNORA63	BTA1:80379649
Wagyu	1	97024555	97086920	HAPFLK	ENSBTAG00000004154 ENSBTAG00000049676	SKIL	SKIL		1	97024555	97086920	0.00848	ENSBTAG00000004154 ENSBTAG00000049676	SKIL	SKIL	BTA1:97076539
Wagyu	1	103253737	103334207	HAPFLK	ENSBTAG00000018312		PFN1		1	103253737	103334207	0.000668	ENSBTAG00000018312		PFN1	BTA1:103281401
Wagyu	1	104580001	104650000	PBS, FST														1	104580001	104650000	0.2881				1	104550001	104650000	0.7673
Wagyu	1	109350001	109425000	HAPFLK, FST	ENSBTAG00000031561 ENSBTAG00000005230	RSRC1 SHOX2	RSRC1 SHOX2		1	109319762	109494565	0.007	ENSBTAG00000031561 ENSBTAG00000005230	RSRC1 SHOX2	RSRC1 SHOX2	BTA1:109359439	RSRC1								1	109350001	109425000	0.7135	ENSBTAG00000031561 ENSBTAG00000005230	RSRC1 SHOX2	RSRC1 SHOX2
Wagyu	1	129415730	129545814	HAPFLK	ENSBTAG00000051936 ENSBTAG00000048200		NMNAT3		1	129415730	129545814	0.000259	ENSBTAG00000051936 ENSBTAG00000048200		NMNAT3	BTA1:129491355	NMNAT3
Wagyu	2	20616242	20877106	HAPFLK	ENSBTAG00000006693 ENSBTAG00000015840 ENSBTAG00000048896 ENSBTAG00000004835 ENSBTAG00000039581 ENSBTAG00000029927 ENSBTAG00000049845 ENSBTAG00000016033 ENSBTAG00000016030 ENSBTAG00000033330 ENSBTAG00000004314 ENSBTAG00000004313 ENSBTAG00000049537	MTX2 HOXD1 HOXD3 HOXD4 bta-mir-10b HOXD8 HOXD9 HOXD10 HOXD11 HOXD12 HOXD13 EVX2	MTX2 HOXD1 HOXD3 HOXD4 MIR10B HOXD8 HOXD9 HOXD10 HOXD11 HOXD12 HOXD13 EVX2	EVX2	2	20616242	20877106	0.00281	ENSBTAG00000006693 ENSBTAG00000015840 ENSBTAG00000048896 ENSBTAG00000004835 ENSBTAG00000039581 ENSBTAG00000029927 ENSBTAG00000049845 ENSBTAG00000016033 ENSBTAG00000016030 ENSBTAG00000033330 ENSBTAG00000004314 ENSBTAG00000004313 ENSBTAG00000049537	MTX2 HOXD1 HOXD3 HOXD4 bta-mir-10b HOXD8 HOXD9 HOXD10 HOXD11 HOXD12 HOXD13 EVX2	MTX2 HOXD1 HOXD3 HOXD4 MIR10B HOXD8 HOXD9 HOXD10 HOXD11 HOXD12 HOXD13 EVX2	BTA2:20644453
Wagyu	2	66955001	67060000	HAPFLK, PBS					2	66901182	67075703	0.0014				BTA2:66953223		2	66955001	67060000	0.3308
Wagyu	2	73980931	74040212	HAPFLK					2	73980931	74040212	0.00871				BTA2:73995506
Wagyu	2	74692074	74730928	HAPFLK					2	74692074	74730928	0.00176				BTA2:74722223
Wagyu	2	84025001	84070000	PBS, FST														2	84000001	84070000	0.2928	ENSBTAG00000009976		RAD23B	2	84025001	84075000	0.667
Wagyu	2	85828189	86002769	HAPFLK	ENSBTAG00000051056 ENSBTAG00000044361 ENSBTAG00000012171 ENSBTAG00000008915	SNORA70 SF3B1	GDF3 SF3B1		2	85828189	86002769	0.000405	ENSBTAG00000051056 ENSBTAG00000044361 ENSBTAG00000012171 ENSBTAG00000008915	SNORA70 SF3B1	GDF3 SF3B1	BTA2:85864066
Wagyu	2	90090001	90230000	HAPFLK, PBS	ENSBTAG00000017436 ENSBTAG00000017437 ENSBTAG00000052816 ENSBTAG00000046831	C2CD6 TMEM237 MPP4 U6	C2CD6 TMEM237 MPP4		2	89981514	90331607	6.7e-05	ENSBTAG00000014933 ENSBTAG00000019298 ENSBTAG00000017436 ENSBTAG00000017437 ENSBTAG00000052816 ENSBTAG00000046831 ENSBTAG00000007395	TRAK2 STRADB C2CD6 TMEM237 MPP4 U6 ALS2	TRAK2 STRADB C2CD6 TMEM237 MPP4 ALS2	BTA2:90106468	C2CD6	2	90090001	90230000	0.3881	ENSBTAG00000017436 ENSBTAG00000017437 ENSBTAG00000052816 ENSBTAG00000046831	C2CD6 TMEM237 MPP4 U6	C2CD6 TMEM237 MPP4
Wagyu	2	90265001	90335000	HAPFLK, PBS	ENSBTAG00000007395	ALS2	ALS2		2	89981514	90331607	6.7e-05	ENSBTAG00000014933 ENSBTAG00000019298 ENSBTAG00000017436 ENSBTAG00000017437 ENSBTAG00000052816 ENSBTAG00000046831 ENSBTAG00000007395	TRAK2 STRADB C2CD6 TMEM237 MPP4 U6 ALS2	TRAK2 STRADB C2CD6 TMEM237 MPP4 ALS2	BTA2:90106468	C2CD6	2	90265001	90335000	0.2989	ENSBTAG00000007395	ALS2	ALS2
Wagyu	2	93978974	94156953	HAPFLK, DCMS	ENSBTAG00000011971 ENSBTAG00000028809	NRP2 U1	NRP2		2	93978974	94156953	3.11e-05	ENSBTAG00000011971 ENSBTAG00000028809	NRP2 U1	NRP2	BTA2:94021289																2	93959655	94231738	0.00543	ENSBTAG00000011971 ENSBTAG00000028809	NRP2 U1	NRP2	BTA2:94152385
Wagyu	2	101360001	101430000	PBS	ENSBTAG00000018549		SPAG16											2	101360001	101430000	0.3023	ENSBTAG00000018549		SPAG16
Wagyu	2	101477719	101570000	HAPFLK, PBS					2	101477719	101582046	0.00443				BTA2:101552221		2	101465001	101570000	0.286
Wagyu	2	101675001	101745000	PBS, FST														2	101675001	101745000	0.2852				2	101675001	101775000	0.8055
Wagyu	2	103200001	103258854	HAPFLK, FST	ENSBTAG00000003472 ENSBTAG00000045368	ABCA12 SNORA70	ABCA12		2	103158689	103258854	0.00124	ENSBTAG00000003472 ENSBTAG00000045368	ABCA12 SNORA70	ABCA12	BTA2:103218441									2	103200001	103300000	0.6765	ENSBTAG00000003472 ENSBTAG00000045368	ABCA12 SNORA70	ABCA12
Wagyu	2	120077811	120233888	HAPFLK	ENSBTAG00000004519 ENSBTAG00000012363 ENSBTAG00000021050 ENSBTAG00000050396 ENSBTAG00000048397 ENSBTAG00000011390 ENSBTAG00000045943 ENSBTAG00000010598	ALPI ECEL1 PRSS56 CHRND CHRNG EIF4E2	ALPI;ALPG;ALPP ALPI;ALPG;ALPP ECEL1 PRSS56 CHRND CHRNG EIF4E2		2	120077811	120233888	2.18e-05	ENSBTAG00000004519 ENSBTAG00000012363 ENSBTAG00000021050 ENSBTAG00000050396 ENSBTAG00000048397 ENSBTAG00000011390 ENSBTAG00000045943 ENSBTAG00000010598	ALPI ECEL1 PRSS56 CHRND CHRNG EIF4E2	ALPI;ALPG;ALPP ALPI;ALPG;ALPP ECEL1 PRSS56 CHRND CHRNG EIF4E2	BTA2:120138978
Wagyu	2	121616999	121631708	HAPFLK					2	121616999	121631708	0.00313				BTA2:121624506
Wagyu	3	72475001	72575000	FST	ENSBTAG00000052612	U6																			3	72475001	72575000	0.7691	ENSBTAG00000052612	U6
Wagyu	3	92470001	92610000	HAPFLK, PBS	ENSBTAG00000017986	GLIS1	GLIS1		3	92436616	92617413	1.13e-07	ENSBTAG00000006625 ENSBTAG00000017986	NDC1 GLIS1	NDC1 GLIS1	BTA3:92528886	GLIS1	3	92470001	92610000	0.3229	ENSBTAG00000017986	GLIS1	GLIS1
Wagyu	3	108274878	108400273	HAPFLK	ENSBTAG00000003837 ENSBTAG00000003849 ENSBTAG00000002583 ENSBTAG00000016852 ENSBTAG00000010506	RSPO1 GNL2 DNALI1 SNIP1 MEAF6	RSPO1 GNL2 DNALI1 SNIP1 MEAF6		3	108274878	108400273	0.00632	ENSBTAG00000003837 ENSBTAG00000003849 ENSBTAG00000002583 ENSBTAG00000016852 ENSBTAG00000010506	RSPO1 GNL2 DNALI1 SNIP1 MEAF6	RSPO1 GNL2 DNALI1 SNIP1 MEAF6	BTA3:108361395
Wagyu	4	53585001	53655000	PBS	ENSBTAG00000043905	U4	RNU4-70P											4	53585001	53655000	0.2895	ENSBTAG00000043905	U4	RNU4-70P
Wagyu	4	60337088	60498570	HAPFLK	ENSBTAG00000003490	ELMO1	ELMO1		4	60337088	60498570	0.00124	ENSBTAG00000003490	ELMO1	ELMO1	BTA4:60396772	ELMO1
Wagyu	4	69834200	69888873	HAPFLK					4	69834200	69888873	0.00405				BTA4:69867785
Wagyu	4	101135361	101172404	HAPFLK	ENSBTAG00000019980	DGKI	DGKI		4	101135361	101172404	0.000375	ENSBTAG00000019980	DGKI	DGKI	BTA4:101155142	DGKI
Wagyu	4	104676552	104757144	HAPFLK	ENSBTAG00000053379		TMEM178B		4	104676552	104757144	0.00256	ENSBTAG00000053379		TMEM178B	BTA4:104685864
Wagyu	4	112788723	112859368	DCMS	ENSBTAG00000007983 ENSBTAG00000053931 ENSBTAG00000049318 ENSBTAG00000014402	ZNF775 GIMAP8	GIMAP8																									4	112788723	112859368	0.00543	ENSBTAG00000007983 ENSBTAG00000053931 ENSBTAG00000049318 ENSBTAG00000014402	ZNF775 GIMAP8	GIMAP8	BTA4:112842321
Wagyu	4	113131500	113134762	DCMS	ENSBTAG00000040331		GIMAP1																									4	113131500	113134762	0.00543	ENSBTAG00000040331		GIMAP1	BTA4:113134061	GIMAP1
Wagyu	4	113372037	113410581	HAPFLK	ENSBTAG00000016766 ENSBTAG00000028860 ENSBTAG00000012078	TMEM176B 5S_rRNA TMEM176A	TMEM176B TMEM176A		4	113372037	113410581	0.00306	ENSBTAG00000016766 ENSBTAG00000028860 ENSBTAG00000012078	TMEM176B 5S_rRNA TMEM176A	TMEM176B TMEM176A	BTA4:113388503
Wagyu	4	116225001	116275000	FST	ENSBTAG00000021941	DPP6	DPP6	DPP6																	4	116225001	116275000	0.7188	ENSBTAG00000021941	DPP6	DPP6
Wagyu	5	29260001	29325368	HAPFLK, PBS	ENSBTAG00000005246 ENSBTAG00000032790	DIP2B	DIP2B	DIP2B	5	29101431	29325368	0.000116	ENSBTAG00000018131 ENSBTAG00000005246 ENSBTAG00000032790	ATF1 DIP2B	ATF1 DIP2B	BTA5:29304120	DIP2B	5	29260001	29330000	0.298	ENSBTAG00000005246 ENSBTAG00000032790	DIP2B	DIP2B
Wagyu	5	40292270	40422420	HAPFLK, PBS					5	40292270	40422420	0.00191				BTA5:40323515		5	40285001	40425000	0.3409
Wagyu	5	55150001	55225000	FST																					5	55150001	55225000	0.7219
Wagyu	5	59309010	59364264	DCMS	ENSBTAG00000049751 ENSBTAG00000053229 ENSBTAG00000053772	OR10U1 OR10U5 OR10U1B																										5	59309010	59364264	0.00251	ENSBTAG00000049751 ENSBTAG00000053229 ENSBTAG00000053772	OR10U1 OR10U5 OR10U1B		BTA5:59342730
Wagyu	5	102242758	102367026	HAPFLK, PBS	ENSBTAG00000052355	WC1-12			5	102242758	102367026	7.72e-07	ENSBTAG00000052355	WC1-12		BTA5:102344144		5	102200001	102375000	0.5159	ENSBTAG00000052355	WC1-12
Wagyu	5	104197696	104282909	HAPFLK	ENSBTAG00000012265	VWF	VWF		5	104197696	104282909	0.00934	ENSBTAG00000012265	VWF	VWF	BTA5:104257780	VWF
Wagyu	5	105175001	105225000	FST																					5	105175001	105225000	0.695
Wagyu	6	25076602	25156065	HAPFLK	ENSBTAG00000000197 ENSBTAG00000019429	TRMT10A C6H4orf17	TRMT10A C4orf17		6	25076602	25156065	0.00483	ENSBTAG00000000197 ENSBTAG00000019429	TRMT10A C6H4orf17	TRMT10A C4orf17	BTA6:25124462	C4orf17
Wagyu	6	78761529	78808090	HAPFLK, DCMS					6	78761529	78917102	0.00301				BTA6:78814934																6	78755237	78808090	0.00912				BTA6:78777631
Wagyu	6	78920891	79100292	DCMS																												6	78920891	79100292	0.000333				BTA6:79007053
Wagyu	6	86143739	86314421	HAPFLK	ENSBTAG00000016795 ENSBTAG00000008577 ENSBTAG00000051236 ENSBTAG00000016290	RUFY3 GRSF1 MOB1B	RUFY3 GRSF1 MOB1B		6	86143739	86314421	0.00756	ENSBTAG00000016795 ENSBTAG00000008577 ENSBTAG00000051236 ENSBTAG00000016290	RUFY3 GRSF1 MOB1B	RUFY3 GRSF1 MOB1B	BTA6:86238368
Wagyu	6	115957434	116027698	HAPFLK, PBS	ENSBTAG00000015126 ENSBTAG00000009744	TNIP2 FAM193A	FAM193A		6	115957434	116027698	0.00237	ENSBTAG00000015126 ENSBTAG00000009744	TNIP2 FAM193A	FAM193A	BTA6:115973710		6	115955001	116060000	0.3811	ENSBTAG00000015126 ENSBTAG00000009744	TNIP2 FAM193A	FAM193A
Wagyu	7	15296350	15554744	HAPFLK	ENSBTAG00000013362 ENSBTAG00000010968 ENSBTAG00000004224 ENSBTAG00000012048 ENSBTAG00000025606 ENSBTAG00000045893 ENSBTAG00000019220 ENSBTAG00000054591 ENSBTAG00000029206 ENSBTAG00000048951 ENSBTAG00000012314	DNM2 TMED1 C7H19orf38 CARM1 YIPF2 TIMM29 SMARCA4 5S_rRNA U6 LDLR	DNM2 TMED1 C19orf38 CARM1 YIPF2 TIMM29 SMARCA4 RNU6-896P LDLR		7	15296350	15554744	0.000286	ENSBTAG00000013362 ENSBTAG00000010968 ENSBTAG00000004224 ENSBTAG00000012048 ENSBTAG00000025606 ENSBTAG00000045893 ENSBTAG00000019220 ENSBTAG00000054591 ENSBTAG00000029206 ENSBTAG00000048951 ENSBTAG00000012314	DNM2 TMED1 C7H19orf38 CARM1 YIPF2 TIMM29 SMARCA4 5S_rRNA U6 LDLR	DNM2 TMED1 C19orf38 CARM1 YIPF2 TIMM29 SMARCA4 RNU6-896P LDLR	BTA7:15479942	SMARCA4
Wagyu	7	16055059	16250637	HAPFLK	ENSBTAG00000012687 ENSBTAG00000040507	INSR ARHGEF18	INSR ARHGEF18		7	16055059	16250637	1.29e-07	ENSBTAG00000012687 ENSBTAG00000040507	INSR ARHGEF18	INSR ARHGEF18	BTA7:16144200	INSR
Wagyu	7	29850001	29900000	PBS, FST														7	29820001	29925000	0.4111	ENSBTAG00000051370			7	29850001	29900000	0.6868
Wagyu	7	48139231	48195000	HAPFLK, PBS					7	48139231	48203938	3.16e-06				BTA7:48162224		7	48125001	48195000	0.3059
Wagyu	7	65441497	65504553	HAPFLK	ENSBTAG00000034113	GALNT10	GALNT10		7	65441497	65504553	0.00048	ENSBTAG00000034113	GALNT10	GALNT10	BTA7:65495245	GALNT10
Wagyu	7	71512052	71596536	HAPFLK	ENSBTAG00000040253 ENSBTAG00000051918	ADRA1B U6	ADRA1B RNU6-280P		7	71512052	71596536	0.00756	ENSBTAG00000040253 ENSBTAG00000051918	ADRA1B U6	ADRA1B RNU6-280P	BTA7:71537902	ADRA1B
Wagyu	7	74545434	74700919	HAPFLK					7	74545434	74700919	1.61e-06				BTA7:74656848
Wagyu	7	103825001	103900000	PBS, FST	ENSBTAG00000044689	U6												7	103810001	103915000	0.3159	ENSBTAG00000044689	U6		7	103825001	103900000	0.7535	ENSBTAG00000044689	U6
Wagyu	7	104052755	104138088	HAPFLK					7	104052755	104138088	0.000343				BTA7:104092026
Wagyu	8	8236363	8330000	HAPFLK, PBS					8	8236363	8430481	0.00181	ENSBTAG00000048007		XKR6	BTA8:8275714		8	8225001	8330000	0.3294	ENSBTAG00000054405
Wagyu	8	8365001	8435000	HAPFLK, PBS	ENSBTAG00000048007		XKR6		8	8236363	8430481	0.00181	ENSBTAG00000048007		XKR6	BTA8:8275714		8	8365001	8435000	0.3524	ENSBTAG00000048007		XKR6
Wagyu	8	11585033	11667381	HAPFLK	ENSBTAG00000003366 ENSBTAG00000000555	DDX58 ACO1	DDX58 ACO1		8	11585033	11667381	2.6e-05	ENSBTAG00000003366 ENSBTAG00000000555	DDX58 ACO1	DDX58 ACO1	BTA8:11617862	ACO1
Wagyu	8	37500001	37550000	FST																					8	37500001	37550000	0.7031
Wagyu	8	39525001	39575000	FST	ENSBTAG00000018667	RCL1																			8	39525001	39575000	0.7361	ENSBTAG00000018667	RCL1
Wagyu	8	39625001	39675000	FST	ENSBTAG00000018667	RCL1																			8	39625001	39675000	0.6687	ENSBTAG00000018667	RCL1
Wagyu	8	43875001	43925000	FST	ENSBTAG00000010976	KANK1	KANK1																		8	43875001	43925000	0.705	ENSBTAG00000010976	KANK1	KANK1
Wagyu	8	47565001	47635000	PBS														8	47565001	47635000	0.2987
Wagyu	8	107100001	107150000	FST																					8	107100001	107150000	0.6741
Wagyu	9	28945001	29031699	HAPFLK, PBS	ENSBTAG00000049021	5S_rRNA			9	28934044	29031699	7.51e-08	ENSBTAG00000049021	5S_rRNA		BTA9:28984237		9	28945001	29050000	0.3063	ENSBTAG00000049021	5S_rRNA
Wagyu	9	56872179	56906500	HAPFLK	ENSBTAG00000021420	EPHA7	EPHA7		9	56872179	56906500	0.0094	ENSBTAG00000021420	EPHA7	EPHA7	BTA9:56885236	EPHA7
Wagyu	9	66349158	66394020	HAPFLK	ENSBTAG00000020829	PTPRK	PTPRK		9	66349158	66394020	0.000503	ENSBTAG00000020829	PTPRK	PTPRK	BTA9:66368790	PTPRK
Wagyu	9	72171516	72217917	HAPFLK	ENSBTAG00000019002	SLC2A12	SLC2A12		9	72171516	72217917	0.00364	ENSBTAG00000019002	SLC2A12	SLC2A12	BTA9:72205847	SLC2A12
Wagyu	9	101800001	101925000	FST	ENSBTAG00000014495 ENSBTAG00000054087 ENSBTAG00000053924 ENSBTAG00000014496	CEP43 CCR6	CEP43 CCR6																		9	101800001	101925000	0.7518	ENSBTAG00000014495 ENSBTAG00000054087 ENSBTAG00000053924 ENSBTAG00000014496	CEP43 CCR6	CEP43 CCR6
Wagyu	10	3650001	3700000	PBS, FST														10	3605001	3780000	0.3414	ENSBTAG00000023186 ENSBTAG00000053655		MRPS17	10	3650001	3700000	0.7267
Wagyu	10	52100001	52150000	FST	ENSBTAG00000013452	AQP9	AQP9																		10	52100001	52150000	0.6663	ENSBTAG00000013452	AQP9	AQP9
Wagyu	10	87658831	87755767	HAPFLK	ENSBTAG00000012285	ESRRB	ESRRB		10	87658831	87755767	0.00838	ENSBTAG00000012285	ESRRB	ESRRB	BTA10:87694228	ESRRB
Wagyu	11	2749397	2905074	HAPFLK	ENSBTAG00000019213 ENSBTAG00000010846 ENSBTAG00000010849 ENSBTAG00000035244 ENSBTAG00000021920 ENSBTAG00000050476 ENSBTAG00000006019	CNNM4 CNNM3 ANKRD23 ANKRD39 SEMA4C	CNNM4 CNNM3 ANKRD23 ANKRD39 SEMA4C FAM178B FAM178B		11	2749397	2905074	0.000527	ENSBTAG00000019213 ENSBTAG00000010846 ENSBTAG00000010849 ENSBTAG00000035244 ENSBTAG00000021920 ENSBTAG00000050476 ENSBTAG00000006019	CNNM4 CNNM3 ANKRD23 ANKRD39 SEMA4C	CNNM4 CNNM3 ANKRD23 ANKRD39 SEMA4C FAM178B FAM178B	BTA11:2827029
Wagyu	11	35387621	35445039	HAPFLK					11	35387621	35445039	0.00394				BTA11:35404365
Wagyu	11	38600001	38675000	PBS, FST	ENSBTAG00000036435 ENSBTAG00000029903 ENSBTAG00000030046	bta-mir-217 bta-mir-216a bta-mir-216b	MIR217 MIR216A MIR216B											11	38570001	38745000	0.401	ENSBTAG00000036435 ENSBTAG00000029903 ENSBTAG00000030046	bta-mir-217 bta-mir-216a bta-mir-216b	MIR217 MIR216A MIR216B	11	38600001	38675000	0.7046	ENSBTAG00000036435 ENSBTAG00000029903 ENSBTAG00000030046	bta-mir-217 bta-mir-216a bta-mir-216b	MIR217 MIR216A MIR216B
Wagyu	11	38675001	38725000	PBS, FST														11	38570001	38745000	0.401	ENSBTAG00000036435 ENSBTAG00000029903 ENSBTAG00000030046	bta-mir-217 bta-mir-216a bta-mir-216b	MIR217 MIR216A MIR216B	11	38675001	38725000	0.6858
Wagyu	11	38780001	38850000	PBS	ENSBTAG00000012394	CCDC85A	CCDC85A											11	38780001	38850000	0.2959	ENSBTAG00000012394	CCDC85A	CCDC85A
Wagyu	11	40875001	40925000	FST	ENSBTAG00000005870	FANCL	FANCL																		11	40875001	40925000	0.6678	ENSBTAG00000005870	FANCL	FANCL
Wagyu	11	44225001	44350000	FST	ENSBTAG00000022461 ENSBTAG00000038011	SEPTIN10 SH3RF3	SEPTIN10 SH3RF3																		11	44225001	44350000	0.7469	ENSBTAG00000022461 ENSBTAG00000038011	SEPTIN10 SH3RF3	SEPTIN10 SH3RF3
Wagyu	11	75252965	75340627	DCMS	ENSBTAG00000021969	KLHL29	KLHL29																									11	75252965	75340627	0.00617	ENSBTAG00000021969	KLHL29	KLHL29	BTA11:75262269	KLHL29
Wagyu	11	77200995	77265058	HAPFLK					11	77200995	77265058	0.00722				BTA11:77240592
Wagyu	11	77560988	77635755	HAPFLK	ENSBTAG00000054991 ENSBTAG00000030834				11	77560988	77635755	0.00443	ENSBTAG00000054991 ENSBTAG00000030834			BTA11:77598124
Wagyu	11	85933312	85997261	HAPFLK					11	85933312	85997261	0.00401				BTA11:85947145
Wagyu	11	91725001	91775000	FST																					11	91725001	91775000	0.6964
Wagyu	12	28840001	28910000	PBS	ENSBTAG00000006771	FRY	FRY											12	28840001	28910000	0.2892	ENSBTAG00000006771	FRY	FRY
Wagyu	12	34285246	34395227	DCMS	ENSBTAG00000019545 ENSBTAG00000053310 ENSBTAG00000051537 ENSBTAG00000008888	C1QTNF9 MIPEP	SPATA13 C1QTNF9;C1QTNF9B MIPEP																									12	34285246	34395227	0.00148	ENSBTAG00000019545 ENSBTAG00000053310 ENSBTAG00000051537 ENSBTAG00000008888	C1QTNF9 MIPEP	SPATA13 C1QTNF9;C1QTNF9B MIPEP	BTA12:34324969	MIPEP
Wagyu	12	67100001	67150000	FST																					12	67100001	67150000	0.7117
Wagyu	12	69125001	69175000	FST	ENSBTAG00000036625	U2																			12	69125001	69175000	0.6924	ENSBTAG00000036625	U2
Wagyu	12	75358868	75451803	HAPFLK	ENSBTAG00000000146	FARP1	FARP1		12	75358868	75451803	0.000141	ENSBTAG00000000146	FARP1	FARP1	BTA12:75366244	FARP1
Wagyu	12	76624020	76686689	HAPFLK	ENSBTAG00000004165	CLYBL	CLYBL		12	76624020	76686689	0.000572	ENSBTAG00000004165	CLYBL	CLYBL	BTA12:76670581
Wagyu	13	25600696	25645258	HAPFLK					13	25600696	25645258	0.000704				BTA13:25635142
Wagyu	13	49501284	49823945	HAPFLK					13	49501284	49823945	0.00198				BTA13:49775782
Wagyu	13	50227301	50304267	HAPFLK					13	50227301	50304267	0.00529				BTA13:50256689
Wagyu	13	53121423	53250441	HAPFLK	ENSBTAG00000045520 ENSBTAG00000007213	PDYN SIRPA	PDYN SIRPA;SIRPG;SIRPB1		13	53121423	53250441	0.00175	ENSBTAG00000045520 ENSBTAG00000007213	PDYN SIRPA	PDYN SIRPA;SIRPG;SIRPB1	BTA13:53223473	SIRPA;SIRPG;SIRPB1
Wagyu	13	54041028	54268406	HAPFLK	ENSBTAG00000007498 ENSBTAG00000007497 ENSBTAG00000027407 ENSBTAG00000021096 ENSBTAG00000038974 ENSBTAG00000014769 ENSBTAG00000027405 ENSBTAG00000001985 ENSBTAG00000044091 ENSBTAG00000031800 ENSBTAG00000021685 ENSBTAG00000055287 ENSBTAG00000003030 ENSBTAG00000031764 ENSBTAG00000017198 ENSBTAG00000004582	ZGPAT ARFRP1 TNFRSF6B RTEL1 STMN3 GMEB2 FNDC11 SRMS PTK6 PPDPF EEF1A2 KCNQ2 CHRNA4 COL20A1	ZGPAT ARFRP1 TNFRSF6B RTEL1-TNFRSF6B;RTEL1 STMN3 GMEB2 FNDC11 SRMS PTK6 PPDPF EEF1A2 KCNQ2 CHRNA4		13	54041028	54268406	0.00451	ENSBTAG00000007498 ENSBTAG00000007497 ENSBTAG00000027407 ENSBTAG00000021096 ENSBTAG00000038974 ENSBTAG00000014769 ENSBTAG00000027405 ENSBTAG00000001985 ENSBTAG00000044091 ENSBTAG00000031800 ENSBTAG00000021685 ENSBTAG00000055287 ENSBTAG00000003030 ENSBTAG00000031764 ENSBTAG00000017198 ENSBTAG00000004582	ZGPAT ARFRP1 TNFRSF6B RTEL1 STMN3 GMEB2 FNDC11 SRMS PTK6 PPDPF EEF1A2 KCNQ2 CHRNA4 COL20A1	ZGPAT ARFRP1 TNFRSF6B RTEL1-TNFRSF6B;RTEL1 STMN3 GMEB2 FNDC11 SRMS PTK6 PPDPF EEF1A2 KCNQ2 CHRNA4	BTA13:54213387	KCNQ2
Wagyu	14	575001	650000	FST	ENSBTAG00000000857 ENSBTAG00000000856 ENSBTAG00000035158 ENSBTAG00000050112 ENSBTAG00000026356 ENSBTAG00000020751 ENSBTAG00000009811 ENSBTAG00000009816	SLC52A2 FBXL6 TMEM249 SCRT1 DGAT1 HSF1 BOP1 SCX	SLC52A2;SLC52A1 FBXL6 TMEM249 SCRT1 DGAT1 HSF1 BOP1 SCX																		14	575001	650000	0.6984	ENSBTAG00000000857 ENSBTAG00000000856 ENSBTAG00000035158 ENSBTAG00000050112 ENSBTAG00000026356 ENSBTAG00000020751 ENSBTAG00000009811 ENSBTAG00000009816	SLC52A2 FBXL6 TMEM249 SCRT1 DGAT1 HSF1 BOP1 SCX	SLC52A2;SLC52A1 FBXL6 TMEM249 SCRT1 DGAT1 HSF1 BOP1 SCX
Wagyu	14	7976082	8059211	HAPFLK					14	7976082	8059211	2.15e-05				BTA14:8018845
Wagyu	14	8096113	8238512	HAPFLK	ENSBTAG00000000711 ENSBTAG00000000707 ENSBTAG00000007823	NDRG1 CCN4 TG	NDRG1 CCN4 TG	CCN4	14	8096113	8238512	0.00411	ENSBTAG00000000711 ENSBTAG00000000707 ENSBTAG00000007823	NDRG1 CCN4 TG	NDRG1 CCN4 TG	BTA14:8110761	NDRG1
Wagyu	14	8434512	8544395	HAPFLK	ENSBTAG00000007823 ENSBTAG00000006869	TG PHF20L1	TG PHF20L1		14	8434512	8544395	0.0022	ENSBTAG00000007823 ENSBTAG00000006869	TG PHF20L1	TG PHF20L1	BTA14:8465907
Wagyu	14	8596511	8640025	HAPFLK	ENSBTAG00000010548	LRRC6	LRRC6		14	8596511	8640025	0.00248	ENSBTAG00000010548	LRRC6	LRRC6	BTA14:8621324	LRRC6
Wagyu	15	5809930	5831863	HAPFLK	ENSBTAG00000048029	MMP1	MMP1		15	5809930	5831863	0.00262	ENSBTAG00000048029	MMP1	MMP1	BTA15:5826690
Wagyu	16	26845001	26950000	PBS	ENSBTAG00000006704 ENSBTAG00000003600	CCDC185 CAPN8	CCDC185 CAPN8											16	26845001	26950000	0.3386	ENSBTAG00000006704 ENSBTAG00000003600	CCDC185 CAPN8	CCDC185 CAPN8
Wagyu	16	35455001	35525000	PBS, FST	ENSBTAG00000005410	RGS7	RGS7											16	35455001	35525000	0.3297	ENSBTAG00000005410	RGS7	RGS7	16	35450001	35525000	0.6953	ENSBTAG00000005410	RGS7	RGS7
Wagyu	16	48338391	48467202	HAPFLK					16	48338391	48467202	4.62e-05				BTA16:48364946
Wagyu	16	48472233	48538037	HAPFLK					16	48472233	48538037	0.00552				BTA16:48523030
Wagyu	16	63490001	63560000	HAPFLK, PBS	ENSBTAG00000000772 ENSBTAG00000018220	RGSL1	RGSL1		16	63470021	63608265	0.006	ENSBTAG00000013631 ENSBTAG00000021432 ENSBTAG00000000772 ENSBTAG00000018220	GLUL TEDDM1 RGSL1	GLUL TEDDM1 RGSL1	BTA16:63550292	RGSL1	16	63490001	63560000	0.3015	ENSBTAG00000000772 ENSBTAG00000018220	RGSL1	RGSL1
Wagyu	16	69720001	69825000	PBS														16	69720001	69825000	0.3239
Wagyu	18	13398238	13795993	HAPFLK	ENSBTAG00000023745 ENSBTAG00000045507 ENSBTAG00000015766	BANP ZNF469 ZFPM1	BANP ZFPM1		18	13398238	13795993	4.37e-06	ENSBTAG00000023745 ENSBTAG00000045507 ENSBTAG00000015766	BANP ZNF469 ZFPM1	BANP ZFPM1	BTA18:13616070
Wagyu	18	21413909	21442935	HAPFLK					18	21413909	21442935	0.00668				BTA18:21426565
Wagyu	18	23932553	24043826	HAPFLK	ENSBTAG00000003353 ENSBTAG00000032702 ENSBTAG00000011021 ENSBTAG00000001851 ENSBTAG00000054808 ENSBTAG00000038706 ENSBTAG00000001595 ENSBTAG00000023659	SLC6A2 CES1 MT1A MT1E MT1E MT2A	SLC6A2 CES1 CES1 MT1B;MT1HL1;MT1A;MT1G;MT1H;MT1X;MT1M;MT1F MT1B;MT1HL1;MT1A;MT1G;MT1H;MT1X;MT1M;MT1F MT1B;MT1HL1;MT1A;MT1G;MT1H;MT1X;MT1M;MT1F		18	23932553	24043826	2.77e-05	ENSBTAG00000003353 ENSBTAG00000032702 ENSBTAG00000011021 ENSBTAG00000001851 ENSBTAG00000054808 ENSBTAG00000038706 ENSBTAG00000001595 ENSBTAG00000023659	SLC6A2 CES1 MT1A MT1E MT1E MT2A	SLC6A2 CES1 CES1 MT1B;MT1HL1;MT1A;MT1G;MT1H;MT1X;MT1M;MT1F MT1B;MT1HL1;MT1A;MT1G;MT1H;MT1X;MT1M;MT1F MT1B;MT1HL1;MT1A;MT1G;MT1H;MT1X;MT1M;MT1F	BTA18:24024313	MT1B;MT1HL1;MT1A;MT1G;MT1H;MT1X;MT1M;MT1F
Wagyu	18	24055664	24211663	HAPFLK	ENSBTAG00000049147 ENSBTAG00000049538 ENSBTAG00000015084 ENSBTAG00000014923 ENSBTAG00000001171 ENSBTAG00000055230 ENSBTAG00000010207 ENSBTAG00000003798	MT4 BBS2 OGFOD1 U6 NUDT21 AMFR	MT4 BBS2 OGFOD1 NUDT21 AMFR		18	24055664	24211663	0.00048	ENSBTAG00000049147 ENSBTAG00000049538 ENSBTAG00000015084 ENSBTAG00000014923 ENSBTAG00000001171 ENSBTAG00000055230 ENSBTAG00000010207 ENSBTAG00000003798	MT4 BBS2 OGFOD1 U6 NUDT21 AMFR	MT4 BBS2 OGFOD1 NUDT21 AMFR	BTA18:24157454	OGFOD1
Wagyu	18	31650001	31725000	FST																					18	31650001	31725000	0.7509
Wagyu	18	34975001	35050000	FST	ENSBTAG00000001838 ENSBTAG00000046690 ENSBTAG00000019822 ENSBTAG00000038134 ENSBTAG00000005685 ENSBTAG00000014553	LRRC36 TPPP3 ZDHHC1 HSD11B2 ATP6V0D1	LRRC36 RAB27A TPPP3 ZDHHC1 HSD11B2 ATP6V0D1																		18	34975001	35050000	0.6597	ENSBTAG00000001838 ENSBTAG00000046690 ENSBTAG00000019822 ENSBTAG00000038134 ENSBTAG00000005685 ENSBTAG00000014553	LRRC36 TPPP3 ZDHHC1 HSD11B2 ATP6V0D1	LRRC36 RAB27A TPPP3 ZDHHC1 HSD11B2 ATP6V0D1
Wagyu	18	43822198	44053657	DCMS	ENSBTAG00000031941 ENSBTAG00000047670	PEPD CHST8	PEPD CHST8	PEPD																								18	43822198	44053657	0.00581	ENSBTAG00000031941 ENSBTAG00000047670	PEPD CHST8	PEPD CHST8	BTA18:43861713	PEPD
Wagyu	18	51617543	51655556	HAPFLK	ENSBTAG00000023434	BSP1			18	51617543	51655556	0.000821	ENSBTAG00000023434	BSP1		BTA18:51627226
Wagyu	18	53728823	53796899	HAPFLK	ENSBTAG00000014583 ENSBTAG00000014585 ENSBTAG00000017762 ENSBTAG00000030705 ENSBTAG00000052862 ENSBTAG00000015599 ENSBTAG00000046388	CALM3 PTGIR GNG8 DACT3 PRKD2 bta-mir-2897	CALM3 PTGIR GNG8 DACT3 DACT3 PRKD2		18	53728823	53796899	9.3e-06	ENSBTAG00000014583 ENSBTAG00000014585 ENSBTAG00000017762 ENSBTAG00000030705 ENSBTAG00000052862 ENSBTAG00000015599 ENSBTAG00000046388	CALM3 PTGIR GNG8 DACT3 PRKD2 bta-mir-2897	CALM3 PTGIR GNG8 DACT3 DACT3 PRKD2	BTA18:53767000
Wagyu	19	840001	910000	PBS	ENSBTAG00000034681	CA10	CA10											19	840001	910000	0.3028	ENSBTAG00000034681	CA10	CA10
Wagyu	19	10788697	10969830	HAPFLK	ENSBTAG00000011623 ENSBTAG00000029897 ENSBTAG00000001290 ENSBTAG00000016851 ENSBTAG00000009747	VMP1 TUBD1 RPS6KB1 RNFT1	VMP1 MIR21 TUBD1 RPS6KB1 RNFT1		19	10788697	10969830	0.00142	ENSBTAG00000011623 ENSBTAG00000029897 ENSBTAG00000001290 ENSBTAG00000016851 ENSBTAG00000009747	VMP1 TUBD1 RPS6KB1 RNFT1	VMP1 MIR21 TUBD1 RPS6KB1 RNFT1	BTA19:10823696	TUBD1
Wagyu	19	15596909	15703289	HAPFLK					19	15596909	15703289	0.00044				BTA19:15666436
Wagyu	19	26282076	26472752	HAPFLK	ENSBTAG00000055017 ENSBTAG00000013906 ENSBTAG00000048823 ENSBTAG00000003699 ENSBTAG00000001349 ENSBTAG00000008593 ENSBTAG00000008591 ENSBTAG00000055281 ENSBTAG00000008590 ENSBTAG00000005534 ENSBTAG00000004915 ENSBTAG00000004913 ENSBTAG00000004910 ENSBTAG00000004909	SCIMP ZFP3 KIF1C INCA1 CAMTA2 SPAG7 ENO3 PFN1 RNF167 SLC25A11 GP1BA	SCIMP ZFP3 KIF1C INCA1 CAMTA2 SPAG7 ENO3 PFN1 RNF167 SLC25A11 GP1BA		19	26282076	26472752	6.77e-08	ENSBTAG00000055017 ENSBTAG00000013906 ENSBTAG00000048823 ENSBTAG00000003699 ENSBTAG00000001349 ENSBTAG00000008593 ENSBTAG00000008591 ENSBTAG00000055281 ENSBTAG00000008590 ENSBTAG00000005534 ENSBTAG00000004915 ENSBTAG00000004913 ENSBTAG00000004910 ENSBTAG00000004909	SCIMP ZFP3 KIF1C INCA1 CAMTA2 SPAG7 ENO3 PFN1 RNF167 SLC25A11 GP1BA	SCIMP ZFP3 KIF1C INCA1 CAMTA2 SPAG7 ENO3 PFN1 RNF167 SLC25A11 GP1BA	BTA19:26338098
Wagyu	19	26737653	27141845	HAPFLK	ENSBTAG00000053786 ENSBTAG00000021933 ENSBTAG00000021932 ENSBTAG00000021931 ENSBTAG00000030113 ENSBTAG00000029868 ENSBTAG00000020854 ENSBTAG00000020853 ENSBTAG00000020852 ENSBTAG00000017895 ENSBTAG00000025101 ENSBTAG00000012071 ENSBTAG00000042630 ENSBTAG00000002564 ENSBTAG00000003072 ENSBTAG00000029812 ENSBTAG00000003075 ENSBTAG00000014881 ENSBTAG00000014883 ENSBTAG00000019443 ENSBTAG00000019446 …	ALOX12 RNASEK C19H17orf49 bta-mir-195 bta-mir-497 BCL6B SLC16A13 SLC16A11 CLEC10A ASGR2 ASGR1 DLG4 ACADVL bta-mir-324 DVL2 PHF23 GABARAP CTDNEP1 ELP5 CLDN7 SLC2A4 YBX2 EIF5A GPS2 NEURL4 KCTD11 TMEM95 TNK1 PLSCR3 TMEM256 NLGN2 SPEM1 SPEM2 TMEM102 CHRNB1 ZBTB4	NDUFA3 ALOX12 RNASEK C17orf49 MIR195 MIR497 BCL6B SLC16A13 SLC16A11 CLEC10A ASGR2 ASGR1 DLG4 ACADVL DVL2 PHF23 GABARAP CTDNEP1 ELP5 CLDN7 SLC2A4 YBX2 EIF5A;EIF5AL1 GPS2 NEURL4 ACAP1 TMEM95 TNK1 PLSCR3 TMEM256;TMEM256-PLSCR3 NLGN2 SPEM1 SPEM2 TMEM102 CHRNB1 ZBTB4		19	26737653	27141845	6.21e-06	ENSBTAG00000053786 ENSBTAG00000021933 ENSBTAG00000021932 ENSBTAG00000021931 ENSBTAG00000030113 ENSBTAG00000029868 ENSBTAG00000020854 ENSBTAG00000020853 ENSBTAG00000020852 ENSBTAG00000017895 ENSBTAG00000025101 ENSBTAG00000012071 ENSBTAG00000042630 ENSBTAG00000002564 ENSBTAG00000003072 ENSBTAG00000029812 ENSBTAG00000003075 ENSBTAG00000014881 ENSBTAG00000014883 ENSBTAG00000019443 ENSBTAG00000019446 …	ALOX12 RNASEK C19H17orf49 bta-mir-195 bta-mir-497 BCL6B SLC16A13 SLC16A11 CLEC10A ASGR2 ASGR1 DLG4 ACADVL bta-mir-324 DVL2 PHF23 GABARAP CTDNEP1 ELP5 CLDN7 SLC2A4 YBX2 EIF5A GPS2 NEURL4 KCTD11 TMEM95 TNK1 PLSCR3 TMEM256 NLGN2 SPEM1 SPEM2 TMEM102 CHRNB1 ZBTB4	NDUFA3 ALOX12 RNASEK C17orf49 MIR195 MIR497 BCL6B SLC16A13 SLC16A11 CLEC10A ASGR2 ASGR1 DLG4 ACADVL DVL2 PHF23 GABARAP CTDNEP1 ELP5 CLDN7 SLC2A4 YBX2 EIF5A;EIF5AL1 GPS2 NEURL4 ACAP1 TMEM95 TNK1 PLSCR3 TMEM256;TMEM256-PLSCR3 NLGN2 SPEM1 SPEM2 TMEM102 CHRNB1 ZBTB4	BTA19:26953832
Wagyu	19	27696052	27815639	HAPFLK	ENSBTAG00000008779 ENSBTAG00000012475 ENSBTAG00000012478 ENSBTAG00000012436 ENSBTAG00000043025 ENSBTAG00000003889 ENSBTAG00000054934 ENSBTAG00000053402	ALOX15B ALOX12B ALOXE3 HES7 U6 PER1 VAMP2	ALOX15B ALOX12B ALOXE3 HES7 RNU6-313P;RNU6-847P PER1 VAMP2 DNAJC8		19	27696052	27815639	0.00177	ENSBTAG00000008779 ENSBTAG00000012475 ENSBTAG00000012478 ENSBTAG00000012436 ENSBTAG00000043025 ENSBTAG00000003889 ENSBTAG00000054934 ENSBTAG00000053402	ALOX15B ALOX12B ALOXE3 HES7 U6 PER1 VAMP2	ALOX15B ALOX12B ALOXE3 HES7 RNU6-313P;RNU6-847P PER1 VAMP2 DNAJC8	BTA19:27781724	PER1
Wagyu	19	52325001	52475000	FST	ENSBTAG00000017233 ENSBTAG00000015276 ENSBTAG00000015267 ENSBTAG00000015261 ENSBTAG00000049551 ENSBTAG00000016023	SLC26A11 SGSH CARD14 Metazoa_SRP EIF4A3	SLC26A11 SGSH CARD14 Metazoa_SRP EIF4A3	SLC26A11 SGSH CARD14 Metazoa_SRP EIF4A3																	19	52325001	52475000	0.8635	ENSBTAG00000017233 ENSBTAG00000015276 ENSBTAG00000015267 ENSBTAG00000015261 ENSBTAG00000049551 ENSBTAG00000016023	SLC26A11 SGSH CARD14 Metazoa_SRP EIF4A3	SLC26A11 SGSH CARD14 Metazoa_SRP EIF4A3
Wagyu	19	60335443	60398800	HAPFLK					19	60335443	60398800	0.00339				BTA19:60356471
Wagyu	20	23975001	24115000	HAPFLK, PBS	ENSBTAG00000021959 ENSBTAG00000021958 ENSBTAG00000027865 ENSBTAG00000005164 ENSBTAG00000004221	CDC20B GZMA gzmA GZMK ESM1	CDC20B GZMA GZMK ESM1		20	23960740	24205514	0.000914	ENSBTAG00000021959 ENSBTAG00000021958 ENSBTAG00000027865 ENSBTAG00000005164 ENSBTAG00000004221 ENSBTAG00000003200	CDC20B GZMA gzmA GZMK ESM1 CSPG4B	CDC20B GZMA GZMK ESM1	BTA20:24176243		20	23975001	24115000	0.346	ENSBTAG00000021959 ENSBTAG00000021958 ENSBTAG00000027865 ENSBTAG00000005164 ENSBTAG00000004221	CDC20B GZMA gzmA GZMK ESM1	CDC20B GZMA GZMK ESM1
Wagyu	20	26915001	26985000	PBS														20	26915001	26985000	0.3115
Wagyu	20	34800001	34850000	FST																					20	34800001	34850000	0.6802
Wagyu	20	40555952	40624992	HAPFLK					20	40555952	40624992	0.000232				BTA20:40592696
Wagyu	20	50243763	50458871	DCMS																												20	50243763	50458871	0.00849				BTA20:50401818
Wagyu	20	54833689	55061166	HAPFLK					20	54833689	55061166	0.00128				BTA20:54980795
Wagyu	21	11611361	11646081	HAPFLK					21	11611361	11646081	0.00757				BTA21:11621154
Wagyu	21	16617614	16671893	DCMS																												21	16617614	16671893	0.000178				BTA21:16655158
Wagyu	21	50260001	50365000	PBS														21	50260001	50365000	0.3118
Wagyu	21	52500001	52550000	PBS, FST														21	52500001	52570000	0.2838				21	52500001	52550000	0.7011
Wagyu	21	52725001	52825000	FST	ENSBTAG00000054715																				21	52725001	52825000	0.7182	ENSBTAG00000054715
Wagyu	21	53563060	53811372	DCMS																												21	53563060	53811372	0.000348				BTA21:53738985
Wagyu	21	59850001	59920000	PBS, FST														21	59850001	59920000	0.288				21	59850001	59925000	0.7486
Wagyu	21	60000001	60050000	FST	ENSBTAG00000012852	DICER1	DICER1																		21	60000001	60050000	0.6657	ENSBTAG00000012852	DICER1	DICER1
Wagyu	21	62798644	62850144	HAPFLK					21	62798644	62850144	0.00289				BTA21:62837623
Wagyu	21	65092904	65173582	HAPFLK	ENSBTAG00000009294 ENSBTAG00000045497 ENSBTAG00000020819 ENSBTAG00000055313	DEGS2 YY1 bta-mir-12025	DEGS2 ATP6V1F YY1		21	65092904	65173582	0.000753	ENSBTAG00000009294 ENSBTAG00000045497 ENSBTAG00000020819 ENSBTAG00000055313	DEGS2 YY1 bta-mir-12025	DEGS2 ATP6V1F YY1	BTA21:65154772
Wagyu	21	67933973	67975000	HAPFLK, FST	ENSBTAG00000048602				21	67933973	67979580	0.00837	ENSBTAG00000048602			BTA21:67956425									21	67925001	67975000	0.6595	ENSBTAG00000048602
Wagyu	22	600001	650000	FST	ENSBTAG00000012073	VOPP1	VOPP1	VOPP1																	22	600001	650000	0.6989	ENSBTAG00000012073	VOPP1	VOPP1
Wagyu	22	675001	725000	FST	ENSBTAG00000012073 ENSBTAG00000018026	VOPP1 LANCL2	VOPP1 LANCL2	VOPP1																	22	675001	725000	0.74	ENSBTAG00000012073 ENSBTAG00000018026	VOPP1 LANCL2	VOPP1 LANCL2
Wagyu	22	3100001	3150000	FST																					22	3100001	3150000	0.6684
Wagyu	22	4442643	4584735	HAPFLK	ENSBTAG00000044062	RBMS3	RBMS3	RBMS3	22	4442643	4584735	0.00721	ENSBTAG00000044062	RBMS3	RBMS3	BTA22:4548676	RBMS3
Wagyu	22	4637614	4761752	HAPFLK					22	4637614	4761752	2.61e-09				BTA22:4715694
Wagyu	22	53575001	53625000	FST	ENSBTAG00000003501	SACM1L	SACM1L																		22	53575001	53625000	0.6821	ENSBTAG00000003501	SACM1L	SACM1L
Wagyu	23	38325001	38395000	PBS														23	38325001	38395000	0.3015
Wagyu	24	15807589	16158624	HAPFLK	ENSBTAG00000051002				24	15807589	16158624	0.000174	ENSBTAG00000051002			BTA24:15917443
Wagyu	24	36375001	36425000	FST																					24	36375001	36425000	0.7348
Wagyu	26	22499487	22924981	HAPFLK	ENSBTAG00000001530 ENSBTAG00000016335 ENSBTAG00000016336 ENSBTAG00000044417 ENSBTAG00000016343 ENSBTAG00000013120 ENSBTAG00000021942 ENSBTAG00000005780 ENSBTAG00000007427 ENSBTAG00000042186 ENSBTAG00000007435 ENSBTAG00000015700 ENSBTAG00000015702 ENSBTAG00000006014	FGF8 NPM3 OGA 5S_rRNA KCNIP2 ARMH3 HPS6 LDB1 PPRC1 SNORD22 NOLC1 ELOVL3 PITX3 GBF1	FGF8 NPM3 OGA KCNIP2 ARMH3 HPS6 LDB1 PPRC1 NOLC1 ELOVL3 PITX3 GBF1		26	22499487	22924981	0.00838	ENSBTAG00000001530 ENSBTAG00000016335 ENSBTAG00000016336 ENSBTAG00000044417 ENSBTAG00000016343 ENSBTAG00000013120 ENSBTAG00000021942 ENSBTAG00000005780 ENSBTAG00000007427 ENSBTAG00000042186 ENSBTAG00000007435 ENSBTAG00000015700 ENSBTAG00000015702 ENSBTAG00000006014	FGF8 NPM3 OGA 5S_rRNA KCNIP2 ARMH3 HPS6 LDB1 PPRC1 SNORD22 NOLC1 ELOVL3 PITX3 GBF1	FGF8 NPM3 OGA KCNIP2 ARMH3 HPS6 LDB1 PPRC1 NOLC1 ELOVL3 PITX3 GBF1	BTA26:22677190	ARMH3
Wagyu	26	28493324	28510933	DCMS																												26	28493324	28510933	0.00864				BTA26:28501642
Wagyu	27	15600001	15675000	FST	ENSBTAG00000010351 ENSBTAG00000005094 ENSBTAG00000018453 ENSBTAG00000018454	SNX25 LRP2BP ANKRD37 UFSP2	SNX25 LRP2BP ANKRD37 UFSP2	SNX25 LRP2BP ANKRD37 UFSP2																	27	15600001	15675000	0.7407	ENSBTAG00000010351 ENSBTAG00000005094 ENSBTAG00000018453 ENSBTAG00000018454	SNX25 LRP2BP ANKRD37 UFSP2	SNX25 LRP2BP ANKRD37 UFSP2
Wagyu	27	35150001	35200000	FST																					27	35150001	35200000	0.6633
Wagyu	28	1975001	2025000	FST																					28	1975001	2025000	0.7362
Wagyu	28	3236890	3293745	HAPFLK	ENSBTAG00000025021	FMN2	FMN2		28	3236890	3293745	0.00471	ENSBTAG00000025021	FMN2	FMN2	BTA28:3276473	FMN2
Wagyu	28	28325001	28750000	FST	ENSBTAG00000000163 ENSBTAG00000013651 ENSBTAG00000005807 ENSBTAG00000003876	DDIT4 DNAJB12 MICU1 MCU	DDIT4 DNAJB12 MICU1 MCU	MICU1																	28	28325001	28750000	0.8751	ENSBTAG00000000163 ENSBTAG00000013651 ENSBTAG00000005807 ENSBTAG00000003876	DDIT4 DNAJB12 MICU1 MCU	DDIT4 DNAJB12 MICU1 MCU
Wagyu	28	28775001	28850000	FST	ENSBTAG00000003876	MCU	MCU																		28	28775001	28850000	0.7585	ENSBTAG00000003876	MCU	MCU
Wagyu	28	28903760	29019869	HAPFLK	ENSBTAG00000009348 ENSBTAG00000009350	OIT3 PLA2G12B	OIT3 PLA2G12B	OIT3 PLA2G12B	28	28903760	29019869	0.000432	ENSBTAG00000009348 ENSBTAG00000009350	OIT3 PLA2G12B	OIT3 PLA2G12B	BTA28:28991064
Wagyu	28	29100001	29119970	HAPFLK, FST	ENSBTAG00000032996	P4HA1	P4HA1		28	29033997	29119970	0.00149	ENSBTAG00000055209 ENSBTAG00000032996	P4HA1	P4HA1	BTA28:29054809									28	29100001	29175000	0.7215	ENSBTAG00000032996	P4HA1	P4HA1
Wagyu	29	10933707	11009672	HAPFLK					29	10933707	11009672	0.000693				BTA29:10981791
Wagyu	29	26713490	26756051	HAPFLK	ENSBTAG00000050226 ENSBTAG00000050150	OR10G9E	OR10G9;OR10G4;OR10G7;OR10G8		29	26713490	26756051	0.000693	ENSBTAG00000050226 ENSBTAG00000050150	OR10G9E	OR10G9;OR10G4;OR10G7;OR10G8	BTA29:26728658
* This gene does not overlap the consensus HAPFLK\PBS\DCMS region, but is fully overlapped by DCMS.

## Sheet: Table S3
Supplementary Table 3. Candidate SNPs from regions putatively selected in Wagyu cattle and their alternative allele frequencies and genotype distributions in the four-breed test set and in the 1000 Bull Genomes Project (1KBGP)
											Dataset used in HAPFLK, PBS and DCMS analyses
											Wagyu			Hanwoo			Kholmogory			Yakut			1KBGP
REGION	METHOD	#CHROM	POS	REF	ALT	CATEGORY	IMPACT	CATTLE GENE NAME	ENSEMBL GENE NAME	CHANGE	ALT_FREQ	REF|HET|ALT	COUNT	ALT_FREQ	REF|HET|ALT	COUNT	ALT_FREQ	REF|HET|ALT	COUNT	ALT_FREQ	REF|HET|ALT	COUNT	ALT_FREQ	REF|HET|ALT	COUNT
BTA1:66627984-66800139	HAPFLK	1	66712322	C	T	synonymous variant	LOW	CASR	ENSBTAG00000003865	p.Ser58Ser	0.825	1|5|14	40	0.394737	9|5|5	38	0.125	16|3|1	40	0.075	17|3|0	40	0.0420787	4558|377|20	9910
		1	66742777	G	A	synonymous variant	LOW	CASR	ENSBTAG00000003865	p.Pro930Pro	0.825	1|5|14	40	0.294118	10|4|3	34	0.125	15|5|0	40	0.1	16|4|0	40	0.02145	4478|168|16	9324
BTA1:80346765-80482104	HAPFLK	1	80427737	T	C	missense variant	MODERATE	ADIPOQ	ENSBTAG00000052213	p.Glu21Gly	0.75	1|8|11	40	0.382353	8|5|4	34	0.15	14|6|0	40	0.210526	12|6|1	38	0.149098	3684|930|262	9752
		1	80427755	A	G	missense variant	MODERATE	ADIPOQ	ENSBTAG00000052213	p.Val15Ala	0.75	1|8|11	40	0.294118	9|6|2	34	0.075	17|3|0	40	0.225	12|7|1	40	0.134372	3823|851|234	9816
		1	80427760	G	A	synonymous variant	LOW	ADIPOQ	ENSBTAG00000052213	p.Asn13Asn	0.75	1|8|11	40	0.382353	8|5|4	34	0.15	14|6|0	40	0.275	11|7|2	40	0.159759	3610|1011|277	9796
		1	80454365	G	A	synonymous variant	LOW	RFC4	ENSBTAG00000014727	p.Pro39Pro	0.75	1|8|11	40	0.175	14|5|1	40	0.075	17|3|0	40	0.15	14|6|0	40	0.0564597	4466|460|51	9954
BTA1:103253737-103334207	HAPFLK	1	103334118	T	C	synonymous variant	LOW	ENSBTAG00000018312	ENSBTAG00000018312	p.Thr93Thr	0.15	15|4|1	40	0.65	4|6|10	40	0.525	3|13|4	40	0.175	13|7|0	40	0.437049	1745|1974|1134	9706
BTA1:129415730-129545814	HAPFLK	1	129520530	G	A	missense variant	MODERATE	ENSBTAG00000051936	ENSBTAG00000051936	p.Arg65Gln	0.95	0|2|18	40	0.375	7|11|2	40	0.7	3|6|11	40	0.125	15|5|0	40	0.796872	361|1239|3227	9654
BTA2:90090001-90230000	HAPFLK, PBS	2	90110992	C	T	synonymous variant	LOW	C2CD6	ENSBTAG00000017436	p.Leu410Leu	0.15	14|6|0	40	0.95	0|2|18	40	0.8	1|6|13	40	0.842105	1|4|14	38	0.799251	293|1397|3249	9878
		2	90112199	C	T	missense variant&splice region variant	MODERATE	C2CD6	ENSBTAG00000017436	p.Val387Ile	0.2	12|8|0	40	0.95	0|2|18	40	0.8	1|6|13	40	0.875	0|5|15	40	0.799897	314|1323|3238	9750
		2	90148649	T	C	synonymous variant	LOW	C2CD6	ENSBTAG00000017436	p.Leu202Leu	0.2	12|8|0	40	0.95	0|2|18	40	0.8	1|6|13	40	0.85	1|4|15	40	0.841424	231|1106|3607	9888
		2	90153400	A	T	missense variant	MODERATE	C2CD6	ENSBTAG00000017436	p.Phe161Ile	0.2	12|8|0	40	0.95	0|2|18	40	0.8	1|6|13	40	0.894737	0|4|15	38	0.840402	245|1083|3600	9856
		2	90168770	A	C	missense variant	MODERATE	C2CD6	ENSBTAG00000017436	p.Ile33Ser	0.2	12|8|0	40	0.95	0|2|18	40	0.75	2|6|12	40	0.875	0|5|15	40	0.836574	266|1065|3555	9772
		2	90178904	G	A	missense variant	MODERATE	TMEM237	ENSBTAG00000017437	p.Ser248Leu	0.175	13|7|0	40	0.736842	1|8|10	38	0.325	10|7|3	40	0.825	1|5|14	40	0.0854175	4212|645|101	9916
		2	90195015	C	G	missense variant	MODERATE	TMEM237	ENSBTAG00000017437	p.Arg32Pro	0.775	1|7|12	40	0	18|0|0	36	0.131579	14|5|0	38	0.125	15|5|0	40	0.0944256	3942|661|115	9436
		2	90208764	C	G	missense variant	MODERATE	MPP4	ENSBTAG00000052816	p.Gly320Ala	0.2	12|8|0	40	0.95	0|2|18	40	0.775	1|7|12	40	0.85	1|4|15	40	0.829048	305|1039|3479	9646
		2	90291060	A	C	missense variant	MODERATE	ALS2	ENSBTAG00000007395	p.Val367Gly	0.175	13|7|0	40	0.9	1|2|17	40	0.4	8|8|4	40	0.775	1|7|12	40	0.250404	3003|1412|533	9896
		2	90291120	T	G	missense variant	MODERATE	ALS2	ENSBTAG00000007395	p.Tyr347Ser	0.175	13|7|0	40	0.875	1|3|16	40	0.4	8|8|4	40	0.8	0|8|12	40	0.250657	2994|1423|528	9890
		2	90291802	C	A	missense variant	MODERATE	ALS2	ENSBTAG00000007395	p.Ala120Ser	0.2	12|8|0	40	0.95	0|2|18	40	0.7	1|10|9	40	0.875	0|5|15	40	0.806887	329|1243|3350	9844
BTA2:93978974-94156953	HAPFLK, DCMS	2	94099384	C	T	synonymous variant	LOW	NRP2	ENSBTAG00000011971	p.His661His	0.05	18|2|0	40	0.05	18|2|0	40	0.875	1|3|16	40	0.25	12|6|2	40	0.398052	1942|2050|937	9858
BTA2:101360001-101430000	PBS	2	101373313	A	G	splice region variant	LOW	ENSBTAG00000018549	ENSBTAG00000018549		0.075	17|3|0	40	0.5	4|12|4	40	0.7	2|8|10	40	0.5	6|6|6	36	0.601382	1187|1550|2185	9844
		2	101391100	T	C	splice region variant	LOW	ENSBTAG00000018549	ENSBTAG00000018549		0.725	1|9|10	40	0.025	19|1|0	40	0	20|0|0	40	0	20|0|0	40	0.00865539	4888|74|6	9936
		2	101408618	T	C	splice region variant	LOW	ENSBTAG00000018549	ENSBTAG00000018549		0.725	1|9|10	40	0.025	19|1|0	40	0	20|0|0	40	0	20|0|0	40	0.0084507	4891|74|5	9940
		2	101408743	A	G	synonymous variant	LOW	ENSBTAG00000018549	ENSBTAG00000018549	p.Leu315Leu	0.725	1|9|10	40	0.025	19|1|0	40	0	20|0|0	40	0	20|0|0	40	0.00846262	4884|74|5	9926
BTA2:120077811-120233888	HAPFLK	2	120102681	T	C	splice region variant&synonymous variant	LOW	ENSBTAG00000012363	ENSBTAG00000012363	p.Val23Val	0	20|0|0	40	0.2	13|6|1	40	0.65	2|10|8	40	0.05	18|2|0	40	0.353978	2127|2015|710	9704
		2	120104034	C	G	missense variant	MODERATE	ENSBTAG00000012363	ENSBTAG00000012363	p.His260Gln	0.975	0|1|19	40	0.35	8|10|2	40	0.3	10|8|2	40	0.9	0|4|16	40	0.399193	2027|1751|1053	9662
		2	120104342	A	C	missense variant	MODERATE	ENSBTAG00000012363	ENSBTAG00000012363	p.His301Pro	1	0|0|20	40	0.675	0|13|7	40	0.275	11|7|2	40	0.95	0|2|18	40	0.463115	1709|1822|1349	9760
		2	120165431	G	A	synonymous variant	LOW	PRSS56	ENSBTAG00000048397	p.Leu503Leu	0.975	0|1|19	40	0.425	9|5|6	40	0.275	10|9|1	40	0.6	1|14|5	40	0.407476	1952|1866|1051	9738
		2	120165461	A	C	missense variant	MODERATE	PRSS56	ENSBTAG00000048397	p.Glu513Asp	0.025	19|1|0	40	0.575	6|5|9	40	0.5	6|8|6	40	0.4	5|14|1	40	0.401856	1923|1956|971	9700
		2	120167732	C	T	synonymous variant	LOW	CHRND	ENSBTAG00000011390	p.Ile78Ile	0	20|0|0	40	0.125	16|3|1	40	0.4	9|6|5	40	0.4	5|14|1	40	0.276581	2713|1691|515	9838
		2	120168550	C	A	synonymous variant	LOW	CHRND	ENSBTAG00000011390	p.Ala144Ala	0	20|0|0	40	0.138889	14|3|1	36	0.4	9|6|5	40	0.375	6|13|1	40	0.272221	2742|1574|533	9698
		2	120169850	T	C	synonymous variant	LOW	CHRND	ENSBTAG00000011390	p.Leu269Leu	0	20|0|0	40	0.325	10|7|3	40	0.5	8|4|8	40	0.4	5|14|1	40	0.360508	2229|1786|867	9764
		2	120171019	G	A	synonymous variant	LOW	CHRND	ENSBTAG00000011390	p.Thr301Thr	1	0|0|20	40	0.382353	9|3|5	34	0.3	10|8|2	40	0.6	2|12|6	40	0.419029	1904|1602|1150	9312
		2	120183513	C	T	synonymous variant	LOW	CHRNG	ENSBTAG00000045943	p.Asn279Asn	0	20|0|0	40	0.1	16|4|0	40	0.4	9|6|5	40	0.4	5|14|1	40	0.2778	2710|1646|536	9784
		2	120183847	C	T	synonymous variant	LOW	CHRNG	ENSBTAG00000045943	p.Asn328Asn	0	20|0|0	40	0.125	15|5|0	40	0.4	9|6|5	40	0.4	5|14|1	40	0.276987	2721|1671|527	9838
		2	120184754	T	C	synonymous variant	LOW	CHRNG	ENSBTAG00000045943	p.Leu399Leu	0	20|0|0	40	0.1	16|4|0	40	0.4	9|6|5	40	0.4	5|14|1	40	0.27971	2689|1665|535	9778
		2	120185418	G	T	splice region variant&synonymous variant	LOW	CHRNG	ENSBTAG00000045943	p.Gly463Gly	0	20|0|0	40	0.125	15|5|0	40	0.4	9|6|5	40	0.375	6|13|1	40	0.276777	2722|1700|517	9878
		2	120185531	G	A	missense variant	MODERATE	CHRNG	ENSBTAG00000045943	p.Arg501Gln	0	20|0|0	40	0.15	15|4|1	40	0.4	9|6|5	40	0.4	5|14|1	40	0.280693	2688|1725|523	9872
		2	120203900	C	A	missense variant	MODERATE	EIF4E2	ENSBTAG00000010598	p.Pro240Thr	0	20|0|0	40	0.125	15|5|0	40	0.4	9|6|5	40	0.4	5|14|1	40	0.273851	2749|1672|516	9874
BTA3:108274878-108400273	HAPFLK	3	108285917	C	T	synonymous variant	LOW	RSPO1	ENSBTAG00000003837	p.Leu120Leu	0.5	8|4|8	40	0.0526316	17|2|0	38	0	20|0|0	40	0	20|0|0	40	0.00195433	4849|5|7	9722
		3	108317327	G	A	missense variant	MODERATE	GNL2	ENSBTAG00000003849	p.Val230Met	0.125	15|5|0	40	0.475	5|11|4	40	0.475	7|7|6	40	0.5	5|10|5	40	0.547807	1171|2132|1644	9894
		3	108329239	A	G	missense variant	MODERATE	GNL2	ENSBTAG00000003849	p.Ile697Val	0.925	0|3|17	40	0.625	3|9|8	40	0.725	0|11|9	40	0.5	5|10|5	40	0.53575	1248|2088|1601	9874
BTA4:104676552-104757144	HAPFLK	4	104726991	A	G	synonymous variant	LOW	ENSBTAG00000053379	ENSBTAG00000053379	p.Ala86Ala	0.825	1|5|14	40	0.71875	4|1|11	32	0.075	17|3|0	40	0.025	19|1|0	40	0.124557	3829|734|230	9586
BTA4:112788723-112859368	DCMS	4	112792299	G	A	missense variant	MODERATE	ZNF775	ENSBTAG00000007983	p.Ser4Asn	0.125	15|5|0	40	0.444444	7|6|5	36	0.375	7|11|2	40	0.95	0|2|18	40	0.345474	2248|1650|797	9390
		4	112812672	C	T	synonymous variant	LOW	ZNF775	ENSBTAG00000007983	p.Gly231Gly	0.0526316	18|0|1	38	0	7|0|0	14	0.275	11|7|2	40	0.95	1|0|19	40	0.297985	2182|932|658	7544
		4	112812919	C	T	synonymous variant	LOW	ZNF775	ENSBTAG00000007983	p.Leu314Leu	0.075	17|3|0	40	0.1875	13|0|3	32	0.3	10|8|2	40	0.65	2|10|8	40	0.322196	2362|1524|723	9218
		4	112855768	C	T	missense variant	MODERATE	GIMAP8	ENSBTAG00000014402	p.Ala218Val	0.875	0|5|15	40	0.525	7|5|8	40	0.575	4|9|7	40	0.05	18|2|0	40	0.447321	1630|2227|1107	9928
BTA4:113131500-113134762	DCMS	4	113131794	G	A	synonymous variant	LOW	ENSBTAG00000040331	ENSBTAG00000040331	p.Leu240Leu	0.825	0|7|13	40	0.45	10|2|8	40	0.25	11|8|1	40	0.025	19|1|0	40	0.203506	3054|1344|280	9356
BTA4:113372037-113410581	HAPFLK	4	113402446	G	A	synonymous variant	LOW	TMEM176B	ENSBTAG00000016766	p.Cys122Cys	0.7	0|12|8	40	0.025	19|1|0	40	0	20|0|0	40	0.2	12|8|0	40	0.0224798	4750|197|13	9920
		4	113408520	T	C	start lost	HIGH	TMEM176A	ENSBTAG00000012078	p.Met1?	0.85	0|6|14	40	0.15	14|6|0	40	0.575	5|7|8	40	0.45	4|14|2	40	0.524572	1303|2057|1544	9808
		4	113408796	C	T	missense variant	MODERATE	TMEM176A	ENSBTAG00000012078	p.Ala93Val	0.7	0|12|8	40	0.0263158	18|1|0	38	0	20|0|0	40	0.2	12|8|0	40	0.0231208	4699|193|17	9818
		4	113409691	G	A	missense variant	MODERATE	TMEM176A	ENSBTAG00000012078	p.Ala135Thr	0.675	1|11|8	40	0	20|0|0	40	0	20|0|0	40	0.2	12|8|0	40	0.0223251	4661|181|18	9720
BTA5:59309010-59364264	DCMS	5	59320978	T	C	missense variant	MODERATE	ENSBTAG00000049751	ENSBTAG00000049751	p.Val217Ala	0.025	19|1|0	40	0.175	13|7|0	40	0.5	0|20|0	40	0.394737	4|15|0	38	0.333635	1661|3303|7	9942
		5	59320980	C	A	missense variant	MODERATE	ENSBTAG00000049751	ENSBTAG00000049751	p.Leu218Ile	0.025	19|1|0	40	0.175	13|7|0	40	0.5	0|20|0	40	0.394737	4|15|0	38	0.314424	1852|3112|7	9942
		5	59320985	C	T	synonymous variant	LOW	ENSBTAG00000049751	ENSBTAG00000049751	p.Ser219Ser	0.025	19|1|0	40	0.15	14|6|0	40	0.5	0|20|0	40	0.394737	4|15|0	38	0.332964	1666|3289|8	9926
		5	59320986	A	G	missense variant	MODERATE	ENSBTAG00000049751	ENSBTAG00000049751	p.Met220Val	0.025	19|1|0	40	0.225	12|7|1	40	0.525	0|19|1	40	0.5	4|11|4	38	0.412785	1506|2812|641	9918
		5	59321265	G	C	missense variant	MODERATE	ENSBTAG00000049751	ENSBTAG00000049751	p.Val313Leu	0.975	0|1|19	40	0.325	9|9|2	40	0.315789	8|10|1	38	0.075	17|3|0	40	0.371782	2196|1757|941	9788
		5	59326148	A	T	missense variant	MODERATE	ENSBTAG00000053229	ENSBTAG00000053229	p.Ile45Phe	0	20|0|0	40	0.394737	6|11|2	38	0.166667	12|1|2	30	0.576923	4|3|6	26	0.171216	3335|678|420	8866
		5	59331837	T	A	missense variant	MODERATE	ENSBTAG00000053772	ENSBTAG00000053772	p.Phe45Ile	0.375	10|5|5	40	0.05	18|2|0	40	0	19|0|0	38	0	20|0|0	40	0.0151832	4663|79|33	9550
		5	59332439	G	T	synonymous variant	LOW	ENSBTAG00000053772	ENSBTAG00000053772	p.Pro245Pro	0.025	19|1|0	40	0.236842	12|5|2	38	0.605263	2|11|6	38	0.538462	4|4|5	26	0.445498	1913|1027|1436	8752
BTA5:102242758-102367026	HAPFLK, PBS	5	102248950	G	A	missense variant	MODERATE	WC1-12	ENSBTAG00000052355	p.Gly584Ser	0.175	14|5|1	40	0.6	3|10|7	40	0.675	1|11|8	40	0.9	0|4|16	40	0.469681	1568|2024|1273	9730
		5	102248989	G	T	missense variant	MODERATE	WC1-12	ENSBTAG00000052355	p.Ala597Ser	0.275	12|5|3	40	0.95	0|2|18	40	1	0|0|20	40	0.95	0|2|18	40	0.753307	473|1441|2924	9676
		5	102249036	T	C	synonymous variant	LOW	WC1-12	ENSBTAG00000052355	p.His612His	0.275	12|5|3	40	0.947368	0|2|17	38	1	0|0|20	40	0.95	0|2|18	40	0.752007	482|1446|2931	9718
		5	102249086	C	A	missense variant	MODERATE	WC1-12	ENSBTAG00000052355	p.Ser629Tyr	0.175	14|5|1	40	0.6	3|10|7	40	0.675	1|11|8	40	0.925	0|3|17	40	0.470396	1564|2060|1274	9796
		5	102249236	C	T	splice region variant	LOW	WC1-12	ENSBTAG00000052355		0.175	14|5|1	40	0.575	5|7|8	40	0.675	1|11|8	40	0.9	1|2|17	40	0.477495	1530|2071|1309	9820
		5	102254266	T	C	synonymous variant	LOW	WC1-12	ENSBTAG00000052355	p.Val831Val	0.275	12|5|3	40	0.925	0|3|17	40	1	0|0|20	40	0.95	0|2|18	40	0.73143	508|1609|2770	9774
		5	102254403	T	A	missense variant	MODERATE	WC1-12	ENSBTAG00000052355	p.Leu877His	0.275	12|5|3	40	0.95	0|2|18	40	1	0|0|20	40	0.95	0|2|18	40	0.754713	445|1530|2958	9866
		5	102254413	A	G	synonymous variant	LOW	WC1-12	ENSBTAG00000052355	p.Thr880Thr	0.175	14|5|1	40	0.625	4|7|9	40	0.675	1|11|8	40	0.925	0|3|17	40	0.477052	1547|2079|1320	9892
		5	102260550	T	C	splice region variant	LOW	WC1-12	ENSBTAG00000052355		0.275	12|5|3	40	0.95	0|2|18	40	1	0|0|20	40	0.95	0|2|18	40	0.753992	431|1572|2944	9894
		5	102260581	G	A	synonymous variant	LOW	WC1-12	ENSBTAG00000052355	p.Gln895Gln	0.175	14|5|1	40	0.625	3|9|8	40	0.675	1|11|8	40	0.95	0|2|18	40	0.474717	1535|2124|1285	9888
		5	102260636	C	T	missense variant	MODERATE	WC1-12	ENSBTAG00000052355	p.Leu914Phe	0.175	14|5|1	40	0.6	4|8|8	40	0.675	1|11|8	40	0.95	0|2|18	40	0.476407	1537|2097|1304	9876
		5	102260842	A	G	missense variant	MODERATE	WC1-12	ENSBTAG00000052355	p.His957Arg	0.275	12|5|3	40	0.95	0|2|18	40	1	0|0|20	40	0.95	0|2|18	40	0.745784	517|1438|2907	9724
		5	102260885	T	C	synonymous variant	LOW	WC1-12	ENSBTAG00000052355	p.Ala971Ala	0.125	15|5|0	40	0.95	0|2|18	40	0.825	0|7|13	40	0.95	0|2|18	40	0.665879	736|1779|2350	9730
		5	102260891	C	G	missense variant	MODERATE	WC1-12	ENSBTAG00000052355	p.Ser973Arg	0.125	15|5|0	40	0.95	0|2|18	40	0.825	0|7|13	40	0.95	0|2|18	40	0.666187	735|1778|2352	9730
		5	102260933	T	C	synonymous variant	LOW	WC1-12	ENSBTAG00000052355	p.Asp987Asp	0.275	12|5|3	40	0.95	0|2|18	40	1	0|0|20	40	0.95	0|2|18	40	0.747064	506|1443|2904	9706
		5	102260995	A	G	missense variant	MODERATE	WC1-12	ENSBTAG00000052355	p.Gln1008Arg	0.275	12|5|3	40	0.95	0|2|18	40	1	0|0|20	40	0.95	0|2|18	40	0.75102	465|1512|2927	9808
		5	102261017	A	G	synonymous variant	LOW	WC1-12	ENSBTAG00000052355	p.Glu1015Glu	0.275	12|5|3	40	0.95	0|2|18	40	1	0|0|20	40	0.95	0|2|18	40	0.755823	448|1494|2952	9788
		5	102262270	C	T	synonymous variant	LOW	WC1-12	ENSBTAG00000052355	p.Ser1031Ser	0.075	17|3|0	40	0.875	0|5|15	40	0.625	4|7|9	40	0.95	0|2|18	40	0.450659	1672|2078|1185	9870
		5	102262357	T	C	synonymous variant	LOW	WC1-12	ENSBTAG00000052355	p.Thr1060Thr	0.075	17|3|0	40	0.85	1|4|15	40	0.625	4|7|9	40	0.95	0|2|18	40	0.448949	1675|2101|1170	9892
		5	102262506	T	C	missense variant	MODERATE	WC1-12	ENSBTAG00000052355	p.Phe1110Ser	0.075	17|3|0	40	0.85	1|4|15	40	0.625	4|7|9	40	0.95	0|2|18	40	0.451141	1651|2135|1167	9906
		5	102262954	C	T	synonymous variant	LOW	WC1-12	ENSBTAG00000052355	p.Ala1138Ala	0.075	17|3|0	40	0.875	0|5|15	40	0.6	4|8|8	40	0.95	0|2|18	40	0.448237	1688|2039|1180	9814
		5	102263092	T	A	synonymous variant	LOW	WC1-12	ENSBTAG00000052355	p.Ser1156Ser	0.1	16|4|0	40	0.875	0|5|15	40	0.675	2|9|9	40	0.95	0|2|18	40	0.449865	1662|1976|1179	9634
		5	102263131	T	C	synonymous variant	LOW	WC1-12	ENSBTAG00000052355	p.Thr1169Thr	0.075	17|3|0	40	0.861111	0|5|13	36	0.55	3|12|5	40	0.725	0|11|9	40	0.402689	1825|2126|884	9670
		5	102263212	G	T	missense variant	MODERATE	WC1-12	ENSBTAG00000052355	p.Met1196Ile	0.65	0|14|6	40	0.025	19|1|0	40	0.175	13|7|0	40	0.05	18|2|0	40	0.19215	3263|1357|259	9758
		5	102263213	C	G	missense variant	MODERATE	WC1-12	ENSBTAG00000052355	p.Gln1197Glu	0.65	0|14|6	40	0.025	19|1|0	40	0.175	13|7|0	40	0.05	18|2|0	40	0.192268	3260|1357|259	9752
		5	102263272	G	A	synonymous variant	LOW	WC1-12	ENSBTAG00000052355	p.Arg1216Arg	0.025	19|1|0	40	0.575	4|9|7	40	0.225	12|7|1	40	0.875	0|5|15	40	0.214064	3146|1308|381	9670
		5	102263276	C	T	missense variant	MODERATE	WC1-12	ENSBTAG00000052355	p.Gln1218Trp	0.075	17|3|0	40	0.894737	0|4|15	38	0.6	5|6|9	40	0.925	0|3|17	40	0.431092	1776|1897|1116	9578
		5	102263277	A	G						0.075	17|3|0	40	0.894737	0|4|15	38	0.6	5|6|9	40	0.95	0|2|18	40	0.435619	1751|1898|1135	9568
		5	102263318	C	A	missense variant	MODERATE	WC1-12	ENSBTAG00000052355	p.Gln1232Lys	0.075	17|3|0	40	0.868421	0|5|14	38	0.625	4|7|9	40	0.95	0|2|18	40	0.437616	1764|1908|1161	9666
		5	102263335	T	C	synonymous variant	LOW	WC1-12	ENSBTAG00000052355	p.His1237His	0.075	17|3|0	40	0.894737	0|4|15	38	0.625	4|7|9	40	0.95	0|2|18	40	0.435407	1788|1887|1163	9676
		5	102264284	C	T	synonymous variant	LOW	WC1-12	ENSBTAG00000052355	p.Ala1282Ala	0.05	18|2|0	40	0.85	1|4|15	40	0.625	4|7|9	40	0.95	0|2|18	40	0.451212	1652|2084|1173	9818
		5	102264758	T	G	missense variant	MODERATE	WC1-12	ENSBTAG00000052355	p.Val1311Gly	0.075	17|3|0	40	0.875	0|5|15	40	0.6	5|6|9	40	0.95	0|2|18	40	0.449158	1673|2082|1172	9854
		5	102265643	T	C	synonymous variant	LOW	WC1-12	ENSBTAG00000052355	p.Pro1357Pro	0.075	17|3|0	40	0.875	0|5|15	40	0.625	4|7|9	40	0.925	0|3|17	40	0.449485	1671|2107|1171	9898
		5	102265749	C	T	missense variant	MODERATE	WC1-12	ENSBTAG00000052355	p.Pro1393Ser	0.075	17|3|0	40	0.85	1|4|15	40	0.625	4|7|9	40	0.95	0|2|18	40	0.455343	1618|2167|1175	9920
		5	102267312	T	C	synonymous variant	LOW	WC1-12	ENSBTAG00000052355	p.Asn1401Asn	0.075	17|3|0	40	0.825	0|7|13	40	0.55	5|8|7	40	0.95	0|2|18	40	0.35449	2188|2021|746	9910
		5	102267361	C	T	synonymous variant	LOW	WC1-12	ENSBTAG00000052355	p.Leu1418Leu	0.025	19|1|0	40	0.3	9|10|1	40	0.125	15|5|0	40	0.55	4|10|6	40	0.0979859	4110|737|118	9930
		5	102267371	G	A	missense variant	MODERATE	WC1-12	ENSBTAG00000052355	p.Gly1421Glu	0.025	19|1|0	40	0.575	4|9|7	40	0.2	12|8|0	40	0.875	1|3|16	40	0.227823	3064|1532|364	9920
BTA5:104197696-104282909	HAPFLK	5	104253595	G	A	missense variant	MODERATE	VWF	ENSBTAG00000012265	p.Ala296Thr	0.175	13|7|0	40	0.868421	1|3|15	38	0.325	11|5|4	40	0.25	10|10|0	40	0.424199	1819|2006|1076	9802
		5	104253694	A	G	missense variant	MODERATE	VWF	ENSBTAG00000012265	p.Ser329Gly	0.15	14|6|0	40	0.8	2|4|14	40	0.3	11|6|3	40	0.25	10|10|0	40	0.228047	3104|1405|422	9862
		5	104261528	C	T	synonymous variant	LOW	VWF	ENSBTAG00000012265	p.Phe493Phe	0	20|0|0	40	0.075	18|1|1	40	0.075	17|3|0	40	0.775	1|7|12	40	0.111772	3959|744|173	9752
		5	104266347	C	G	synonymous variant	LOW	VWF	ENSBTAG00000012265	p.Val541Val	0.175	13|7|0	40	0.815789	2|3|14	38	0.375	8|9|3	40	0.25	10|10|0	40	0.48965	1493|1945|1393	9662
		5	104266440	T	C	synonymous variant	LOW	VWF	ENSBTAG00000012265	p.Asn572Asn	0.175	13|7|0	40	0.842105	2|2|15	38	0.4	8|8|4	40	0.8	0|8|12	40	0.494325	1498|1905|1443	9692
		5	104273285	C	T	splice region variant	LOW	VWF	ENSBTAG00000012265		0.675	4|5|11	40	0	20|0|0	40	0.125	15|5|0	40	0	20|0|0	40	0.0614143	4366|453|74	9786
		5	104273291	G	A	splice region variant&synonymous variant	LOW	VWF	ENSBTAG00000012265	p.Ala648Ala	0.675	4|5|11	40	0	19|0|0	38	0.125	15|5|0	40	0	20|0|0	40	0.0617587	4363|450|77	9780
		5	104273366	C	T	synonymous variant	LOW	VWF	ENSBTAG00000012265	p.His673His	0.175	13|7|0	40	0.725	4|3|13	40	0.275	11|7|2	40	0.8	0|8|12	40	0.429679	1790|1935|1110	9670
		5	104273432	C	T	synonymous variant	LOW	VWF	ENSBTAG00000012265	p.Asp695Asp	0.175	13|7|0	40	0.775	2|5|13	40	0.3	11|6|3	40	0.8	0|8|12	40	0.435086	1760|1980|1128	9736
		5	104273537	T	C	splice region variant	LOW	VWF	ENSBTAG00000012265		0.175	13|7|0	40	0.825	1|5|14	40	0.3	11|6|3	40	0.8	0|8|12	40	0.435005	1749|2022|1114	9770
BTA6:25076602-25156065	HAPFLK	6	25111515	A	G	synonymous variant	LOW	C6H4orf17	ENSBTAG00000019429	p.Tyr343Tyr	0.75	1|8|11	40	0.2	13|6|1	40	0.175	14|5|1	40	0	20|0|0	40	0.255238	2818|1758|388	9928
		6	25115437	G	A	missense variant	MODERATE	C6H4orf17	ENSBTAG00000019429	p.Thr260Ile	0	20|0|0	40	0.1	16|4|0	40	0.325	9|9|2	40	0.825	1|5|14	40	0.172215	3514|1177|265	9912
BTA6:86143739-86314421	HAPFLK	6	86210611	A	G	synonymous variant	LOW	GRSF1	ENSBTAG00000008577	p.His184His	0.375	5|15|0	40	0.125	15|5|0	40	0	20|0|0	40	0.05	18|2|0	40	0.0838865	4138|832|1	9942
		6	86214536	G	A	missense variant	MODERATE	GRSF1	ENSBTAG00000008577	p.Ala84Val	0.4	4|16|0	40	0.1875	6|1|1	16	0	20|0|0	40	0	20|0|0	40	0.0846174	3258|613|23	7788
		6	86214682	A	G	synonymous variant	LOW	GRSF1	ENSBTAG00000008577	p.Thr35Thr	0.45	2|18|0	40	0.138889	13|5|0	36	0	20|0|0	40	0.05	18|2|0	40	0.08384	3569|697|10	8552
		6	86229501	C	T	missense variant	MODERATE	ENSBTAG00000051236	ENSBTAG00000051236	p.Ser292Asn	0.710526	4|3|12	38	0.222222	12|4|2	36	0.225	13|5|2	40	0.78125	2|3|11	32	0.0823252	4210|531|136	9754
		6	86229514	C	T	missense variant	MODERATE	ENSBTAG00000051236	ENSBTAG00000051236	p.Gly288Arg	0.666667	5|2|11	36	0.138889	15|1|2	36	0.15	16|2|2	40	0.692308	3|2|8	26	0.06367	4355|393|113	9722
		6	86229538	C	T	missense variant	MODERATE	ENSBTAG00000051236	ENSBTAG00000051236	p.Ala280Thr	0.458333	6|1|5	24	0	16|0|0	32	0.0833333	16|1|1	36	0.375	5|0|3	16	0.0240926	4608|141|45	9588
		6	86229545	T	C	synonymous variant	LOW	ENSBTAG00000051236	ENSBTAG00000051236	p.Leu277Leu	0.458333	6|1|5	24	0	16|0|0	32	0.0526316	18|0|1	38	0.166667	5|0|1	12	0.0153701	4670|77|35	9564
BTA6:115957434-116027698	HAPFLK, PBS	6	116008112	A	C	missense variant	MODERATE	TNIP2	ENSBTAG00000015126	p.Gln186Pro	0.875	0|5|15	40	0.0526316	17|2|0	38	0.15	14|6|0	40	0.05	18|2|0	40	0.190582	3229|1157|318	9408
BTA7:15296350-15554744	HAPFLK	7	15342260	G	A	synonymous variant	LOW	CARM1	ENSBTAG00000012048	p.Arg3Arg	0.675	3|7|10	40	0.25	11|8|1	40	0.3	10|8|2	40	0.025	19|1|0	40	0.121569	3844|889|149	9764
		7	15445899	G	A	synonymous variant	LOW	SMARCA4	ENSBTAG00000019220	p.Pro319Pro	0.675	2|9|9	40	0.175	13|7|0	40	0.05	18|2|0	40	0	20|0|0	40	0.0989149	3970|696|126	9584
		7	15465335	C	T	splice region variant	LOW	SMARCA4	ENSBTAG00000019220		0	20|0|0	40	0.05	18|2|0	40	0.075	17|3|0	40	0.85	1|4|15	40	0.0651286	4317|524|57	9796
		7	15476046	T	G	synonymous variant	LOW	SMARCA4	ENSBTAG00000019220	p.Thr891Thr	0.1	16|4|0	40	0.275	11|7|2	40	0.175	14|5|1	40	0.9	0|4|16	40	0.256559	2836|1526|479	9682
		7	15487606	G	A	synonymous variant	LOW	SMARCA4	ENSBTAG00000019220	p.Leu1196Leu	0.95	0|2|18	40	0.888889	2|0|16	36	0.775	1|7|12	40	0.1	16|4|0	40	0.700165	684|1532|2620	9672
		7	15487612	G	A	synonymous variant	LOW	SMARCA4	ENSBTAG00000019220	p.Thr1198Thr	0	20|0|0	40	0.0263158	18|1|0	38	0.075	17|3|0	40	0.875	0|5|15	40	0.0659105	4333|475|85	9786
BTA7:16055059-16250637	HAPFLK	7	16063952	G	A	synonymous variant	LOW	INSR	ENSBTAG00000012687	p.Phe1160Phe	0.55	5|8|7	40	0.275	13|3|4	40	0	20|0|0	40	0.025	19|1|0	40	0.00586451	4895|42|8	9890
		7	16084469	A	G	synonymous variant	LOW	INSR	ENSBTAG00000012687	p.Thr781Thr	0.225	12|7|1	40	0.625	4|7|9	40	0.85	1|4|15	40	0.975	0|1|19	40	0.713443	589|1640|2688	9834
		7	16084499	A	G	synonymous variant	LOW	INSR	ENSBTAG00000012687	p.Asp771Asp	0.25	11|8|1	40	0.65	3|8|9	40	0.825	1|5|14	40	0.975	0|1|19	40	0.803782	352|1226|3340	9836
		7	16180742	T	C	synonymous variant	LOW	INSR	ENSBTAG00000012687	p.Ala124Ala	0.125	16|3|1	40	0.7	3|6|11	40	0.45	5|12|3	40	0.9	0|4|16	40	0.424439	1783|2124|1036	9886
		7	16180778	T	C	synonymous variant	LOW	INSR	ENSBTAG00000012687	p.Thr112Thr	0.125	16|3|1	40	0.725	2|7|11	40	0.45	5|12|3	40	0.9	0|4|16	40	0.426521	1767|2140|1040	9894
		7	16180912	G	A	synonymous variant	LOW	INSR	ENSBTAG00000012687	p.Leu68Leu	0.025	19|1|0	40	0.6	2|12|6	40	0	20|0|0	40	0.875	0|5|15	40	0.0304768	4695|249|27	9942
		7	16181082	C	T	missense variant	MODERATE	INSR	ENSBTAG00000012687	p.Arg11His	0.025	19|1|0	40	0.55	4|10|6	40	0	20|0|0	40	0.9	0|4|16	40	0.0299939	4677|251|23	9902
BTA8:8365001-8435000	HAPFLK, PBS	8	8413223	G	A	synonymous variant	LOW	ENSBTAG00000048007	ENSBTAG00000048007	p.Ser71Ser	0.95	0|2|18	40	nan	0|0|0	0	0.157895	13|6|0	38	0	20|0|0	40	0.198652	2744|934|329	8014
BTA8:11585033-11667381	HAPFLK	8	11591050	A	G	synonymous variant	LOW	DDX58	ENSBTAG00000003366	p.Ala759Ala	0.025	19|1|0	40	0.65	1|12|7	40	0	20|0|0	40	0.75	2|6|12	40	0.0112676	4881|66|23	9940
		8	11601367	G	A	missense variant	MODERATE	DDX58	ENSBTAG00000003366	p.Arg859His	0.35	10|6|4	40	0	20|0|0	40	0.05	18|2|0	40	0	20|0|0	40	0.323399	2392|1913|644	9898
		8	11603904	A	G	missense variant	MODERATE	DDX58	ENSBTAG00000003366	p.Met955Val	0.05	19|0|1	40	0.675	1|11|8	40	0	20|0|0	40	0.75	2|6|12	40	0.0117635	4878|73|22	9946
		8	11603977	C	T	missense variant	MODERATE	DDX58	ENSBTAG00000003366	p.Ala979Val	0.921053	0|3|16	38	0.275	10|9|1	40	0.725	1|9|10	40	0.225	12|7|1	40	0.715803	529|1431|2419	8758
		8	11604048	C	A	missense variant	MODERATE	DDX58	ENSBTAG00000003366	p.Pro1003Thr	0.025	19|1|0	40	0.65	1|12|7	40	0	20|0|0	40	0.75	2|6|12	40	0.0115648	4879|71|22	9944
		8	11604052	G	A	missense variant	MODERATE	DDX58	ENSBTAG00000003366	p.Trp1004Tyr	0.025	19|1|0	40	0.65	1|12|7	40	0	20|0|0	40	0.75	2|6|12	40	0.0115648	4879|71|22	9944
		8	11604053	G	C						0.025	19|1|0	40	0.65	1|12|7	40	0	20|0|0	40	0.75	2|6|12	40	0.0115648	4879|71|22	9944
		8	11615911	G	A	synonymous variant	LOW	ACO1	ENSBTAG00000000555	p.Asp759Asp	0.025	19|1|0	40	0.625	2|11|7	40	0	20|0|0	40	0.775	1|7|12	40	0.0132591	4831|87|22	9880
		8	11619776	T	C	synonymous variant	LOW	ACO1	ENSBTAG00000000555	p.Ala728Ala	0.025	19|1|0	40	0.65	1|12|7	40	0	20|0|0	40	0.775	1|7|12	40	0.0118808	4870|74|22	9932
		8	11627226	C	T	synonymous variant	LOW	ACO1	ENSBTAG00000000555	p.Gly548Gly	0.025	19|1|0	40	0.65	1|12|7	40	0	20|0|0	40	0.775	1|7|12	40	0.0123083	4855|80|21	9912
BTA8:43875001-43925000	FST	8	43911345	C	T	splice region variant	LOW	KANK1	ENSBTAG00000010976		0.45	6|10|4	40	0.225	12|7|1	40	0	20|0|0	40	0.3	8|12|0	40	0.00351971	4942|25|5	9944
BTA9:72171516-72217917	HAPFLK	9	72192269	T	G	synonymous variant	LOW	SLC2A12	ENSBTAG00000019002	p.Gly182Gly	0.975	0|1|19	40	0.425	5|13|2	40	0.55	3|12|5	40	1	0|0|20	40	0.607461	906|2071|1969	9892
BTA9:101800001-101925000	FST	9	101819098	T	G	splice region variant	LOW	FGFR1OP	ENSBTAG00000014495		0.5	5|10|5	40	0.05	18|2|0	40	0	20|0|0	40	0	20|0|0	40	0.00251864	4941|19|3	9926
		9	101820376	T	C	splice region variant	LOW	FGFR1OP	ENSBTAG00000014495		0.525	4|11|5	40	0.075	17|3|0	40	0	20|0|0	40	0	20|0|0	40	0.00261675	4946|18|4	9936
		9	101825173	T	C	synonymous variant	LOW	FGFR1OP	ENSBTAG00000014495	p.Ser172Ser	0.7	3|6|11	40	0.625	3|9|8	40	0.1	16|4|0	40	0.225	14|3|3	40	0.0826446	4264|574|123	9922
		9	101837258	T	C	synonymous variant	LOW	FGFR1OP	ENSBTAG00000014495	p.Ser202Ser	0.55	4|10|6	40	0.075	17|3|0	40	0	20|0|0	40	0	20|0|0	40	0.00241158	4955|18|3	9952
		9	101855493	G	A	missense variant	MODERATE	ENSBTAG00000054087	ENSBTAG00000054087	p.Ser61Leu	0.525	4|11|5	40	0.075	17|3|0	40	0	20|0|0	40	0	20|0|0	40	0.00271466	4950|19|4	9946
		9	101855609	A	C	synonymous variant	LOW	ENSBTAG00000054087	ENSBTAG00000054087	p.Gly22Gly	0.525	4|11|5	40	0.075	17|3|0	40	0	20|0|0	40	0	20|0|0	40	0.00271903	4942|19|4	9930
		9	101855640	G	A	missense variant	MODERATE	ENSBTAG00000054087	ENSBTAG00000054087	p.Thr12Met	0.5	5|10|5	40	0.075	17|3|0	40	0	20|0|0	40	0	20|0|0	40	0.00271466	4950|19|4	9946
		9	101856811	G	A	stop gained	HIGH	ENSBTAG00000054087	ENSBTAG00000054087	p.Arg5*	0.525	4|11|5	40	0.075	17|3|0	40	0	20|0|0	40	0	20|0|0	40	0.00293582	4913|23|3	9878
		9	101924464	T	A	missense variant	MODERATE	CCR6	ENSBTAG00000014496	p.Met6Lys	0.525	4|11|5	40	0.075	17|3|0	40	0	20|0|0	40	0	20|0|0	40	0.003519	4942|27|4	9946
		9	101924478	A	G	missense variant	MODERATE	CCR6	ENSBTAG00000014496	p.Ile11Val	0.525	4|11|5	40	0.075	17|3|0	40	0	20|0|0	40	0	20|0|0	40	0.00331658	4946|25|4	9950
		9	101924516	T	C	synonymous variant	LOW	CCR6	ENSBTAG00000014496	p.Asn23Asn	0.525	4|11|5	40	0.1	16|4|0	40	0	20|0|0	40	0	20|0|0	40	0.00351688	4945|27|4	9952
		9	101924525	T	C	synonymous variant	LOW	CCR6	ENSBTAG00000014496	p.Asp26Asp	0.525	4|11|5	40	0.1	16|4|0	40	0	20|0|0	40	0	20|0|0	40	0.00361591	4947|26|5	9956
		9	101924575	G	A	missense variant	MODERATE	CCR6	ENSBTAG00000014496	p.Ser43Asn	0.525	4|11|5	40	0.1	16|4|0	40	0	20|0|0	40	0	20|0|0	40	0.00351617	4946|27|4	9954
		9	101924756	G	A	synonymous variant	LOW	CCR6	ENSBTAG00000014496	p.Ala103Ala	0.525	4|11|5	40	0.1	16|4|0	40	0	20|0|0	40	0	20|0|0	40	0.00363196	4926|24|6	9912
BTA10:52100001-52150000	FST	10	52116759	C	T	splice region variant	LOW	AQP9	ENSBTAG00000013452		0.525	4|11|5	40	0.3	10|8|2	40	0	20|0|0	40	0.45	5|12|3	40	0.00653266	4917|51|7	9950
BTA11:2749397-2905074	HAPFLK	11	2812979	C	T	synonymous variant	LOW	ANKRD39	ENSBTAG00000035244	p.Ser118Ser	0.95	0|2|18	40	0.2	13|6|1	40	0.525	5|9|6	40	0.775	0|9|11	40	0.555764	1238|1778|1772	9576
		11	2813003	C	T	synonymous variant	LOW	ANKRD39	ENSBTAG00000035244	p.Thr110Thr	0.975	0|1|19	40	0.236842	12|5|2	38	0.625	4|7|9	40	0.775	0|9|11	40	0.713849	598|1519|2627	9488
		11	2818260	G	A	splice region variant	LOW	SEMA4C	ENSBTAG00000021920		1	0|0|20	40	0.421053	8|6|5	38	0.9	1|2|17	40	0.775	0|9|11	40	0.855224	229|911|3588	9456
		11	2819955	G	A	synonymous variant	LOW	SEMA4C	ENSBTAG00000021920	p.Arg427Arg	0.975	0|1|19	40	0.3	13|2|5	40	0.8	2|4|14	40	0.775	0|9|11	40	0.713257	624|1421|2609	9308
BTA11:44225001-44350000	FST	11	44290064	C	T	synonymous variant	LOW	SEPTIN10	ENSBTAG00000022461	p.Phe96Phe	0.75	2|6|12	40	0.35	8|10|2	40	0.275	11|7|2	40	0.25	11|8|1	40	0.0488737	4522|414|36	9944
		11	44298252	T	C	synonymous variant	LOW	SEPTIN10	ENSBTAG00000022461	p.Cys298Cys	0.75	2|6|12	40	0.325	10|7|3	40	0.275	11|7|2	40	0.25	11|8|1	40	0.0500403	4508|419|39	9932
		11	44311552	C	T	synonymous variant	LOW	SEPTIN10	ENSBTAG00000022461	p.Tyr353Tyr	0	20|0|0	40	0	20|0|0	40	0.375	9|7|4	40	0.1	16|4|0	40	0.390416	2083|1864|999	9892
		11	44341431	G	A	synonymous variant	LOW	SH3RF3	ENSBTAG00000038011	p.Pro837Pro	0	20|0|0	40	0	20|0|0	40	0.35	10|6|4	40	0.125	15|5|0	40	0.354111	2300|1638|891	9658
BTA11:75252965-75340627	DCMS	11	75256032	C	T	synonymous variant	LOW	KLHL29	ENSBTAG00000021969	p.Ala513Ala	0.975	0|1|19	40	0.775	1|7|12	40	0.55	4|10|6	40	0.325	10|7|3	40	0.288584	2637|1668|574	9758
		11	75256080	C	T	synonymous variant	LOW	KLHL29	ENSBTAG00000021969	p.Val497Val	0.975	0|1|19	40	0.75	2|6|12	40	0.55	4|10|6	40	0.325	10|7|3	40	0.287154	2630|1743|539	9824
		11	75256215	A	G	synonymous variant	LOW	KLHL29	ENSBTAG00000021969	p.Tyr452Tyr	0.975	0|1|19	40	0.775	1|7|12	40	0.55	4|10|6	40	0.325	10|7|3	40	0.287306	2618|1737|537	9784
BTA11:77560988-77635755	HAPFLK	11	77600891	A	G	synonymous variant	LOW	ENSBTAG00000054991	ENSBTAG00000054991	p.Leu140Leu	0.675	3|7|10	40	0.05	18|2|0	40	0.275	10|9|1	40	0.025	19|1|0	40	0.212408	3172|1387|349	9816
		11	77601098	G	A	missense variant	MODERATE	ENSBTAG00000030834	ENSBTAG00000030834	p.Ala65Thr	0	20|0|0	40	0.375	10|5|5	40	0.025	19|1|0	40	0.775	1|7|12	40	0.089412	4165|683|101	9898
		11	77601260	C	T	missense variant	MODERATE	ENSBTAG00000030834	ENSBTAG00000030834	p.Arg119Cys	0	20|0|0	40	0.425	8|7|5	40	0	20|0|0	40	0.8	0|8|12	40	0.0851343	4195|669|87	9902
BTA12:28840001-28910000	PBS	12	28854343	C	T	splice region variant	LOW	FRY	ENSBTAG00000006771		0.05	18|2|0	40	0.675	3|7|10	40	0.625	2|11|7	40	0.925	0|3|17	40	0.816409	275|1258|3391	9848
BTA12:34285246-34395227	DCMS	12	34299042	C	T	missense variant	MODERATE	C1QTNF9	ENSBTAG00000053310	p.Pro31Leu	0.9	0|4|16	40	0.289474	9|9|1	38	0.325	9|9|2	40	0.425	8|7|5	40	0.396608	2009|1853|1003	9730
		12	34300900	C	T	synonymous variant	LOW	C1QTNF9	ENSBTAG00000053310	p.Asp189Asp	0.825	0|7|13	40	0.15	15|4|1	40	0.025	19|1|0	40	0.325	10|7|3	40	0.124456	3776|897|152	9650
		12	34301272	C	T	synonymous variant	LOW	C1QTNF9	ENSBTAG00000053310	p.Gly313Gly	0.075	17|3|0	40	0.675	1|11|8	40	0.4	8|8|4	40	0.25	11|8|1	40	0.306814	2534|1728|640	9804
		12	34321753	C	T	splice region variant	LOW	MIPEP	ENSBTAG00000008888		0	20|0|0	40	0.3	8|12|0	40	0.35	9|8|3	40	0.35	9|8|3	40	0.33073	2310|1979|641	9860
		12	34338897	G	A	synonymous variant	LOW	MIPEP	ENSBTAG00000008888	p.Pro509Pro	0.925	0|3|17	40	0.575	3|11|6	40	0.35	8|10|2	40	0.525	6|7|7	40	0.502965	1454|1953|1483	9780
		12	34354486	C	T	synonymous variant	LOW	MIPEP	ENSBTAG00000008888	p.Tyr562Tyr	0.925	0|3|17	40	0.5	5|7|5	34	0.425	8|7|5	40	0.675	3|7|10	40	0.613779	951|1798|2041	9580
		12	34354573	T	C	synonymous variant	LOW	MIPEP	ENSBTAG00000008888	p.Tyr591Tyr	0.925	0|3|17	40	0.55	4|10|6	40	0.425	7|9|4	40	0.675	3|7|10	40	0.610973	961|1836|2033	9660
		12	34373935	C	T	synonymous variant	LOW	MIPEP	ENSBTAG00000008888	p.Val609Val	1	0|0|20	40	0.625	1|13|6	40	0.65	3|8|9	40	0.675	3|7|10	40	0.680127	708|1697|2461	9732
BTA12:75358868-75451803	HAPFLK	12	75418729	A	G	splice region variant	LOW	FARP1	ENSBTAG00000000146		0.1	16|4|0	40	0.525	6|7|7	40	0.625	1|13|6	40	0.925	0|3|17	40	0.644372	836|1816|2252	9808
		12	75421126	C	G	missense variant	MODERATE	FARP1	ENSBTAG00000000146	p.Pro578Ala	0.875	0|5|15	40	0.35	9|8|3	40	0.1	16|4|0	40	0.075	17|3|0	40	0.151858	3628|1144|180	9904
		12	75421182	T	C	synonymous variant	LOW	FARP1	ENSBTAG00000000146	p.His596His	0.1	16|4|0	40	0.45	8|6|6	40	0.625	1|13|6	40	0.925	0|3|17	40	0.714055	573|1682|2690	9890
BTA13:53121423-53250441	HAPFLK	13	53146795	A	G	missense variant	MODERATE	PDYN	ENSBTAG00000045520	p.Asn124Ser	1	0|0|20	40	0.9	0|4|16	40	0.875	0|5|15	40	0.175	13|7|0	40	0.690481	763|1511|2632	9812
		13	53146835	G	A	synonymous variant	LOW	PDYN	ENSBTAG00000045520	p.Ala137Ala	0.95	0|2|18	40	0.825	0|7|13	40	0.225	13|5|2	40	0	20|0|0	40	0.236094	3061|1404|461	9852
		13	53146932	G	A	missense variant	MODERATE	PDYN	ENSBTAG00000045520	p.Ala170Thr	0.95	0|2|18	40	0.842105	0|6|13	38	0.225	13|5|2	40	0	20|0|0	40	0.240763	3021|1397|481	9798
		13	53199278	T	C	synonymous variant	LOW	SIRPA	ENSBTAG00000007213	p.Gln563Gln	0.7	2|8|10	40	0.35	8|10|2	40	0.025	19|1|0	40	0	20|0|0	40	0.0501018	4454|420|36	9820
		13	53199341	C	T	synonymous variant	LOW	SIRPA	ENSBTAG00000007213	p.Val542Val	0.75	0|10|10	40	0.325	10|7|3	40	0.025	19|1|0	40	0	20|0|0	40	0.056998	4414|470|46	9860
		13	53213469	C	T	missense variant	MODERATE	SIRPA	ENSBTAG00000007213	p.Gly414Arg	0.775	0|9|11	40	0.184211	13|5|1	38	0.025	19|1|0	40	0	20|0|0	40	0.0426468	4504|353|32	9778
		13	53213693	T	G	missense variant	MODERATE	SIRPA	ENSBTAG00000007213	p.Tyr339Ser	0.725	2|7|11	40	0.425	8|7|5	40	0.675	3|7|10	40	0	20|0|0	40	0.37259	2207|1638|978	9646
		13	53213695	G	C	synonymous variant	LOW	SIRPA	ENSBTAG00000007213	p.Gly338Gly	0.7	2|8|10	40	0.25	12|6|2	40	0.05	19|0|1	40	0	20|0|0	40	0.0431157	4535|340|42	9834
		13	53213697	C	T	missense variant	MODERATE	SIRPA	ENSBTAG00000007213	p.Gly338Ser	0.7	2|8|10	40	0.25	12|6|2	40	0.05	19|0|1	40	0	20|0|0	40	0.0444173	4516|348|44	9816
		13	53214598	C	T	synonymous variant	LOW	SIRPA	ENSBTAG00000007213	p.Lys224Lys	0.775	0|9|11	40	0.25	11|8|1	40	0.025	19|1|0	40	0	20|0|0	40	0.044165	4550|401|19	9940
		13	53220511	C	T	missense variant&splice region variant	MODERATE	SIRPA	ENSBTAG00000007213	p.Ser222Asn	0.725	1|9|10	40	0.25	12|6|2	40	0.025	19|1|0	40	0.1	16|4|0	40	0.0806745	4239|627|86	9904
		13	53220555	G	A	synonymous variant	LOW	SIRPA	ENSBTAG00000007213	p.Gly207Gly	0.925	0|3|17	40	0.868421	2|1|16	38	0.725	1|9|10	40	0.2	12|8|0	40	0.573249	1090|1939|1797	9652
		13	53220559	C	T	missense variant	MODERATE	SIRPA	ENSBTAG00000007213	p.Arg206His	0.675	0|13|7	40	0.236842	13|3|3	38	0.025	19|1|0	40	0.025	19|1|0	40	0.0513782	4465|431|38	9868
		13	53220571	C	T	missense variant	MODERATE	SIRPA	ENSBTAG00000007213	p.Arg202Gln	0.8	0|8|12	40	0.447368	6|9|4	38	0.25	10|10|0	40	0.2	12|8|0	40	0.199019	3233|1374|287	9788
		13	53220587	A	G	missense variant	MODERATE	SIRPA	ENSBTAG00000007213	p.Tyr197His	0.625	2|11|7	40	0.2	14|4|2	40	0.263158	9|10|0	38	0.2	12|8|0	40	0.0781345	4199|675|47	9842
		13	53220640	G	A	missense variant	MODERATE	SIRPA	ENSBTAG00000007213	p.Thr179Met	0.925	0|3|17	40	0.842105	2|2|15	38	0.789474	1|6|12	38	0.225	11|9|0	40	0.553116	1286|1601|1782	9338
		13	53220665	C	A	missense variant	MODERATE	SIRPA	ENSBTAG00000007213	p.Ala171Ser	0.631579	1|12|6	38	0.305556	12|1|5	36	0.447368	4|13|2	38	0.1	16|4|0	40	0.196537	3133|1113|346	9184
		13	53220670	C	T	missense variant	MODERATE	SIRPA	ENSBTAG00000007213	p.Ser169Asn	0.8	2|2|11	30	0.566667	5|3|7	30	0.394737	6|11|2	38	0.125	15|5|0	40	0.33748	2196|1413|772	8762
		13	53220680	T	G	synonymous variant	LOW	SIRPA	ENSBTAG00000007213	p.Arg166Arg	0.6	2|12|6	40	0.208333	9|1|2	24	0.325	9|9|2	40	0.075	17|3|0	40	0.21701	3008|1128|426	9124
		13	53220711	T	G	missense variant	MODERATE	SIRPA	ENSBTAG00000007213	p.Leu155Phe	0.675	1|11|8	40	0.375	8|4|4	32	0.425	5|13|2	40	0.175	13|7|0	40	0.28955	2560|1760|522	9684
		13	53220763	C	A	missense variant	MODERATE	SIRPA	ENSBTAG00000007213	p.Ser138Leu	0.6	0|16|4	40	0.342105	10|5|4	38	0.025	19|1|0	40	0	20|0|0	40	0.0431662	4545|375|26	9892
		13	53220764	T	G						0.6	0|16|4	40	0.342105	10|5|4	38	0.025	19|1|0	40	0	20|0|0	40	0.0439749	4537|383|26	9892
		13	53220852	C	G	splice acceptor variant	HIGH	SIRPA	ENSBTAG00000007213		0.866667	0|4|11	30	0.411765	8|4|5	34	0.7	1|10|9	40	0.175	13|7|0	40	0.402281	1875|2067|924	9732
		13	53222738	G	A	synonymous variant	LOW	SIRPA	ENSBTAG00000007213	p.Asn26Asn	0.175	13|7|0	40	0.625	4|7|9	40	0.775	1|7|12	40	0.175	13|7|0	40	0.547945	1206|2010|1675	9782
		13	53222760	A	G	missense variant	MODERATE	SIRPA	ENSBTAG00000007213	p.Val19Ala	0.15	14|6|0	40	0.605263	4|7|8	38	0.775	1|7|12	40	0.175	13|7|0	40	0.546327	1220|2006|1674	9800
		13	53239612	G	C	missense variant	MODERATE	SIRPA	ENSBTAG00000007213	p.Ala55Gly	0.75	0|10|10	40	0.181818	9|0|2	22	0.025	19|1|0	40	0	20|0|0	40	0.050411	3755|345|36	8272
		13	53239656	C	T	synonymous variant	LOW	SIRPA	ENSBTAG00000007213	p.Arg40Arg	0.75	0|10|10	40	0.125	7|0|1	16	0.3	10|8|2	40	0.175	13|7|0	40	0.176449	2844|963|231	8076
BTA13:54041028-54268406	HAPFLK	13	54054686	G	A	synonymous variant	LOW	TNFRSF6B	ENSBTAG00000027407	p.Ala208Ala	0.05	18|2|0	40	0.5	6|5|6	34	0.05	18|2|0	40	0.7	2|8|10	40	0.276702	2658|1334|605	9194
		13	54055781	G	A	missense variant	MODERATE	TNFRSF6B	ENSBTAG00000027407	p.Pro7Leu	0.775	0|9|11	40	0.147059	13|3|1	34	0.525	5|9|6	40	0.15	14|6|0	40	0.19518	3140|1134|332	9212
		13	54060259	T	G	synonymous variant	LOW	RTEL1	ENSBTAG00000021096	p.Pro860Pro	0.825	0|7|13	40	0.425	8|7|5	40	0.575	4|9|7	40	0.275	11|7|2	40	0.293719	2561|1647|584	9584
		13	54107039	G	A	missense variant	MODERATE	GMEB2	ENSBTAG00000014769	p.Ala187Thr	0.775	0|9|11	40	0.111111	15|2|1	36	0.475	5|11|4	40	0.15	14|6|0	40	0.172953	3431|1119|275	9650
		13	54119889	C	T	synonymous variant	LOW	SRMS	ENSBTAG00000001985	p.Val74Val	0.025	19|1|0	40	0.444444	8|4|6	36	0.05	18|2|0	40	0.7	2|8|10	40	0.307842	2528|1334|754	9232
		13	54124732	C	T	synonymous variant	LOW	SRMS	ENSBTAG00000001985	p.Ala374Ala	0.725	2|7|11	40	0.166667	12|6|0	36	0.475	7|7|6	40	0.15	14|6|0	40	0.196588	3177|1182|331	9380
		13	54134472	A	G	synonymous variant	LOW	PTK6	ENSBTAG00000044091	p.Leu443Leu	0.05	18|2|0	40	0.525	6|7|7	40	0.025	19|1|0	40	0.7	2|8|10	40	0.31599	2590|1459|804	9706
		13	54262457	C	G	missense variant	MODERATE	COL20A1	ENSBTAG00000004582	p.Cys1336Ser	0.175	13|7|0	40	0.9375	0|2|14	32	0.631579	3|8|8	38	0.825	0|7|13	40	0.690986	738|1383|2505	9252
		13	54264908	C	T	splice region variant	LOW	COL20A1	ENSBTAG00000004582		0.15	14|6|0	40	0.714286	2|0|5	14	0.631579	4|6|9	38	0.675	3|7|10	40	0.689799	688|1221|2277	8372
		13	54264943	G	C	missense variant	MODERATE	COL20A1	ENSBTAG00000004582	p.Thr1159Ser	0.157895	13|6|0	38	0.71875	4|1|11	32	0.65	4|6|10	40	0.7	2|8|10	40	0.702536	660|1331|2465	8912
BTA14:575001-650000	FST	14	579239	T	C	missense variant	MODERATE	SLC52A2	ENSBTAG00000000857	p.Lys242Glu	0.875	1|3|16	40	0.235294	12|2|3	34	0	20|0|0	40	0	20|0|0	40	0.15175	3588|918|265	9542
		14	580019	C	G	synonymous variant	LOW	SLC52A2	ENSBTAG00000000857	p.Leu15Leu	0.65	2|10|8	40	0.05	19|0|1	40	0	20|0|0	40	0	20|0|0	40	0.124718	3886|776|221	9766
		14	580021	G	C	missense variant	MODERATE	SLC52A2	ENSBTAG00000000857	p.Leu15Val	0.325	9|9|2	40	0.05	19|0|1	40	0	20|0|0	40	0	20|0|0	40	0.000920057	4882|9|0	9782
		14	583415	G	C	synonymous variant	LOW	FBXL6	ENSBTAG00000000856	p.Val479Val	0.65	2|10|8	40	0.105263	15|4|0	38	0	20|0|0	40	0	20|0|0	40	0.00782361	4847|71|3	9842
		14	611019	G	A	missense variant	MODERATE	DGAT1	ENSBTAG00000026356	p.Ala232Lys	0.875	1|3|16	40	0.1	9|0|1	20	0	20|0|0	40	0	20|0|0	40	0.14126	3384|758|240	8764
		14	611020	C	A						0.875	1|3|16	40	0.1	9|0|1	20	0	20|0|0	40	0	20|0|0	40	0.141213	3388|759|240	8774
		14	611211	C	A	synonymous variant	LOW	DGAT1	ENSBTAG00000026356	p.Pro272Pro	0.575	2|13|5	40	0.0666667	13|2|0	30	0	20|0|0	40	0	20|0|0	40	0.00509626	4377|31|7	8830
		14	616087	A	G	missense variant	MODERATE	HSF1	ENSBTAG00000020751	p.Val344Ala	0.575	2|13|5	40	0.125	15|5|0	40	0	20|0|0	40	0	20|0|0	40	0.12079	3708|729|195	9264
		14	640031	G	A	missense variant	MODERATE	BOP1	ENSBTAG00000009811	p.Gly125Asp	0.325	9|9|2	40	0.105263	15|4|0	38	0	20|0|0	40	0	20|0|0	40	0.00111994	4900|11|0	9822
BTA14:8096113-8238512	HAPFLK	14	8110873	T	C	synonymous variant	LOW	NDRG1	ENSBTAG00000000711	p.Ala207Ala	0	20|0|0	40	0.225	12|7|1	40	0.025	19|1|0	40	0.95	0|2|18	40	0.0843998	4211|593|119	9846
		14	8217607	T	C	synonymous variant	LOW	TG	ENSBTAG00000007823	p.Pro2761Pro	0.75	1|8|11	40	0.4	8|8|4	40	0.1	16|4|0	40	0.3	11|6|3	40	0.262967	2813|1678|464	9910
		14	8217625	C	T	synonymous variant	LOW	TG	ENSBTAG00000007823	p.Glu2755Glu	0.75	1|8|11	40	0.4	8|8|4	40	0.1	16|4|0	40	0.3	11|6|3	40	0.264212	2791|1692|460	9886
		14	8217646	C	T	synonymous variant	LOW	TG	ENSBTAG00000007823	p.Pro2748Pro	0.775	0|9|11	40	0.275	11|7|2	40	0.1	16|4|0	40	0.3	11|6|3	40	0.258195	2832|1668|442	9884
		14	8217676	T	C	synonymous variant	LOW	TG	ENSBTAG00000007823	p.Pro2738Pro	0.775	0|9|11	40	0.425	7|9|4	40	0.1	16|4|0	40	0.3	11|6|3	40	0.258192	2850|1635|459	9888
BTA14:8434512-8544395	HAPFLK	14	8449450	T	C	synonymous variant	LOW	TG	ENSBTAG00000007823	p.Pro191Pro	0.925	0|3|17	40	0.375	9|7|4	40	0.65	2|10|8	40	0.7	3|6|11	40	0.721699	595|1529|2761	9770
		14	8450269	C	T	missense variant	MODERATE	TG	ENSBTAG00000007823	p.Asp132Asn	0.625	2|11|7	40	0	20|0|0	40	0	20|0|0	40	0.025	19|1|0	40	0.00687885	4813|47|10	9740
		14	8474889	G	T	missense variant	MODERATE	PHF20L1	ENSBTAG00000006869	p.Arg903Ser	0.65	2|10|8	40	0	20|0|0	40	0.15	15|4|1	40	0.325	10|7|3	40	0.271561	2719|1775|457	9902
BTA14:8596511-8640025	HAPFLK	14	8630299	T	C	splice region variant	LOW	LRRC6	ENSBTAG00000010548		0.725	0|11|9	40	0.105263	15|4|0	38	0.175	14|5|1	40	0	20|0|0	40	0.20713	3235|1381|335	9902
BTA16:26845001-26950000	PBS	16	26846562	C	T	missense variant	MODERATE	CCDC185	ENSBTAG00000006704	p.Arg334Trp	0	20|0|0	40	0.147059	13|3|1	34	0.375	7|11|2	40	0.6	3|10|7	40	0.255144	2784|1383|499	9332
		16	26846962	G	T	missense variant	MODERATE	CCDC185	ENSBTAG00000006704	p.Arg467Met	1	0|0|20	40	0.763158	1|7|11	38	0.575	4|9|7	40	0.375	7|11|2	40	0.57913	1083|1956|1858	9794
		16	26847400	G	A	missense variant	MODERATE	CCDC185	ENSBTAG00000006704	p.Arg613Gln	1	0|0|20	40	0.675	1|11|8	40	0.6	3|10|7	40	0.375	7|11|2	40	0.551595	1199|2017|1707	9846
BTA16:63490001-63560000	HAPFLK, PBS	16	63533652	T	C	synonymous variant	LOW	ENSBTAG00000000772	ENSBTAG00000000772	p.Phe4Phe	0.775	1|7|12	40	0.125	15|5|0	40	0.2	14|4|2	40	0.4	7|10|3	40	0.210473	3172|1466|308	9892
		16	63533803	T	C	missense variant	MODERATE	ENSBTAG00000000772	ENSBTAG00000000772	p.Tyr55His	0.75	1|8|11	40	0.125	16|3|1	40	0.225	12|7|1	40	0.425	7|9|4	40	0.29998	2501|1917|524	9884
		16	63534033	T	C	synonymous variant	LOW	ENSBTAG00000000772	ENSBTAG00000000772	p.Gly131Gly	0.75	1|8|11	40	0.125	17|1|2	40	0.25	12|6|2	40	0.4	7|10|3	40	0.296761	2525|1898|517	9880
		16	63534042	A	G	synonymous variant	LOW	ENSBTAG00000000772	ENSBTAG00000000772	p.Ala134Ala	0.75	1|8|11	40	0.125	16|3|1	40	0.15	15|4|1	40	0.4	7|10|3	40	0.164138	3515|1235|194	9888
		16	63534252	T	C	synonymous variant	LOW	ENSBTAG00000000772	ENSBTAG00000000772	p.Gly204Gly	0.75	1|8|11	40	0.125	16|3|1	40	0.25	12|6|2	40	0.4	7|10|3	40	0.29998	2509|1929|524	9924
		16	63551191	C	T	synonymous variant	LOW	RGSL1	ENSBTAG00000018220	p.Phe34Phe	0.875	0|5|15	40	0.075	17|3|0	40	0.125	15|5|0	40	0.375	8|9|3	40	0.148878	3650|1121|176	9894
		16	63551231	G	A	missense variant	MODERATE	RGSL1	ENSBTAG00000018220	p.Gly48Ser	0.875	0|5|15	40	0.075	17|3|0	40	0.125	15|5|0	40	0.4	7|10|3	40	0.149313	3648|1119|179	9892
BTA18:13398238-13795993	HAPFLK	18	13399414	C	T	synonymous variant	LOW	BANP	ENSBTAG00000023745	p.Ala117Ala	0.825	1|5|14	40	0.194444	12|5|1	36	0.675	1|11|8	40	0	20|0|0	40	0.391295	2098|1706|1044	9696
BTA18:23932553-24043826	HAPFLK	18	23964984	A	G	splice region variant	LOW	CES1	ENSBTAG00000011021		0.25	13|4|3	40	0.525	5|9|6	40	0.925	0|3|17	40	0.6	4|8|8	40	0.820611	299|1174|3466	9878
		18	24000675	G	A	missense variant	MODERATE	ENSBTAG00000001851	ENSBTAG00000001851	p.Ala255Thr	0.975	0|1|19	40	0.447368	4|13|2	38	0.9	0|4|16	40	0.35	10|6|4	40	0.756128	538|1292|3025	9710
		18	24013934	T	C	missense variant	MODERATE	ENSBTAG00000001851	ENSBTAG00000001851	p.Cys449Arg	0.975	0|1|19	40	0.425	5|13|2	40	0.9	0|4|16	40	0.35	10|6|4	40	0.762102	486|1377|3074	9874
		18	24015380	A	C	synonymous variant	LOW	ENSBTAG00000001851	ENSBTAG00000001851	p.Arg533Arg	0.975	0|1|19	40	0.375	8|9|3	40	0.875	1|3|16	40	0.35	10|6|4	40	0.760976	499|1354|3067	9840
		18	24025592	C	T	missense variant	MODERATE	MT1A	ENSBTAG00000054808	p.Gly73Arg	0.975	0|1|19	40	0.305556	10|5|3	36	0.9	0|4|16	40	0.125	16|3|1	40	0.736541	596|1108|2661	8730
		18	24025607	T	C	missense variant	MODERATE	MT1A	ENSBTAG00000054808	p.Ser68Gly	0.975	0|1|19	40	0.236842	12|5|2	38	0.9	0|4|16	40	0.125	16|3|1	40	0.733921	606|1113|2650	8738
		18	24030923	C	T	missense variant	MODERATE	MT1E	ENSBTAG00000038706	p.Gly19Arg	0.975	0|1|19	40	0.375	7|11|2	40	0.9	0|4|16	40	0.125	16|3|1	40	0.752808	535|1351|3011	9794
		18	24031279	G	A	splice donor variant	HIGH	MT1E	ENSBTAG00000038706		0.975	0|1|19	40	0.375	7|11|2	40	0.875	0|5|15	40	0.725	1|9|10	40	0.755814	543|1266|3007	9632
		18	24034738	C	T	splice acceptor variant	HIGH	MT1E	ENSBTAG00000001595		0.025	19|1|0	40	0.075	17|3|0	40	0.5	3|14|3	40	0.475	6|9|5	40	0.0923483	4102|740|85	9854
BTA18:24055664-24211663	HAPFLK	18	24140461	G	A	splice region variant	LOW	BBS2	ENSBTAG00000014923		0.225	14|3|3	40	0.975	0|1|19	40	0.675	2|9|9	40	0.9	0|4|16	40	0.772278	397|1419|3043	9718
		18	24143329	G	A	synonymous variant	LOW	BBS2	ENSBTAG00000014923	p.Arg539Arg	0.125	15|5|0	40	0.825	0|7|13	40	0.65	2|10|8	40	0.842105	1|4|14	38	0.637962	787|2008|2152	9894
		18	24143344	A	G	synonymous variant	LOW	BBS2	ENSBTAG00000014923	p.Leu544Leu	0.125	15|5|0	40	0.825	0|7|13	40	0.625	2|11|7	40	0.875	1|3|16	40	0.638091	780|2020|2146	9892
		18	24144908	A	G	missense variant	MODERATE	BBS2	ENSBTAG00000014923	p.Gln627Arg	0.125	15|5|0	40	0.8	1|6|13	40	0.65	2|10|8	40	0.85	1|4|15	40	0.636216	829|1926|2171	9852
		18	24157454	G	A	missense variant	MODERATE	OGFOD1	ENSBTAG00000001171	p.Pro418Leu	0.1	16|4|0	40	0.7	1|10|9	40	0.25	11|8|1	40	0.25	11|8|1	40	0.431038	1734|2134|1055	9846
		18	24208162	G	A	missense variant	MODERATE	AMFR	ENSBTAG00000003798	p.Arg100Gln	0.2	15|2|3	40	0.8	1|0|4	10	0.625	4|7|9	40	0.3	9|10|1	40	0.692607	637|1179|2174	7980
BTA18:34975001-35050000	FST	18	34981732	G	C	missense variant	MODERATE	LRRC36	ENSBTAG00000001838	p.Arg21Ser	0.85	1|4|15	40	0.5	6|8|6	40	0.25	12|6|2	40	0.225	13|5|2	40	0.235431	2993|1571|378	9884
		18	34981818	G	A	missense variant	MODERATE	LRRC36	ENSBTAG00000001838	p.Arg50Gln	0.6	3|10|7	40	0.1	17|2|1	40	0	20|0|0	40	0	20|0|0	40	0.0304129	4679|270|16	9930
		18	34982256	G	C	missense variant	MODERATE	ENSBTAG00000046690	ENSBTAG00000046690	p.Asn49Lys	0.875	0|5|15	40	0.75	1|8|11	40	0.45	6|10|4	40	0.6	4|8|8	40	0.413664	1808|2177|955	9880
		18	35006728	C	T	missense variant	MODERATE	ZDHHC1	ENSBTAG00000038134	p.Ala384Thr	0.85	1|4|15	40	0.194444	12|5|1	36	0.075	18|1|1	40	0.175	15|3|2	40	0.0495353	4307|385|42	9468
		18	35007125	G	A	missense variant	MODERATE	ZDHHC1	ENSBTAG00000038134	p.Ser333Phe	0.85	1|4|15	40	0.236842	12|5|2	38	0.05	18|2|0	40	0.175	15|3|2	40	0.0564828	4429|413|71	9826
		18	35045147	A	G	synonymous variant	LOW	HSD11B2	ENSBTAG00000005685	p.Gln275Gln	0.875	0|5|15	40	0.684211	3|6|10	38	0.275	11|7|2	40	0.325	8|11|1	40	0.244481	2914|1564|414	9784
BTA18:53728823-53796899	HAPFLK	18	53775115	G	A	synonymous variant	LOW	DACT3	ENSBTAG00000030705	p.Ala385Ala	0.2	12|8|0	40	0.789474	2|4|13	38	0.7	3|6|11	40	0.025	19|1|0	40	0.535318	1238|1958|1575	9542
		18	53775289	G	A	synonymous variant	LOW	DACT3	ENSBTAG00000030705	p.Ser327Ser	0	20|0|0	40	0	15|0|0	30	0	20|0|0	40	0.925	0|3|17	40	0.0337204	4221|212|45	8956
BTA19:10788697-10969830	HAPFLK	19	10833818	G	T	synonymous variant	LOW	TUBD1	ENSBTAG00000001290	p.Ser244Ser	0.725	1|9|10	40	0.025	19|1|0	40	0	20|0|0	40	0.075	17|3|0	40	0.0127921	4846|109|9	9928
		19	10877679	A	G	synonymous variant	LOW	RPS6KB1	ENSBTAG00000016851	p.Lys508Lys	0.65	2|10|8	40	0.025	19|1|0	40	0	20|0|0	40	0.125	15|5|0	40	0.0173352	4810|130|21	9922
		19	10887016	T	C	missense variant	MODERATE	RNFT1	ENSBTAG00000009747	p.Gln311Arg	0.65	2|10|8	40	0.05	18|2|0	40	0.1	17|2|1	40	0.125	15|5|0	40	0.0785599	4259|619|80	9916
BTA19:26282076-26472752	HAPFLK	19	26393303	G	A	synonymous variant	LOW	KIF1C	ENSBTAG00000001349	p.Ala745Ala	0.475	6|9|5	40	0.025	19|1|0	40	0	20|0|0	40	0.025	19|1|0	40	0.0653615	4276|471|80	9654
		19	26404414	C	T	splice region variant	LOW	KIF1C	ENSBTAG00000001349		0.475	5|11|4	40	0.4	6|12|2	40	0.05	18|2|0	40	0.025	19|1|0	40	0.11205	3979|767|167	9826
		19	26404735	C	T	synonymous variant	LOW	KIF1C	ENSBTAG00000001349	p.Arg390Arg	0.45	5|12|3	40	0.35	8|10|2	40	0.025	19|1|0	40	0	20|0|0	40	0.089163	4185|640|121	9892
		19	26417245	C	T	missense variant	MODERATE	INCA1	ENSBTAG00000008593	p.Pro122Ser	0.45	5|12|3	40	0.325	9|9|2	40	0.025	19|1|0	40	0.025	19|1|0	40	0.105455	4046|730|155	9862
		19	26423873	C	T	missense variant	MODERATE	CAMTA2	ENSBTAG00000008591	p.Ser366Leu	0.5	5|10|5	40	0.0263158	18|1|0	38	0	20|0|0	40	0	20|0|0	40	0.00227273	4823|12|5	9680
		19	26426860	G	A	synonymous variant	LOW	CAMTA2	ENSBTAG00000008591	p.Glu614Glu	0.975	0|1|19	40	0.805556	0|7|11	36	0.875	0|5|15	40	0.275	10|9|1	40	0.761674	490|1327|3023	9680
		19	26428695	C	T	missense variant	MODERATE	ENSBTAG00000055281	ENSBTAG00000055281	p.Cys123Tyr	0	20|0|0	40	0.25	11|8|1	40	0.8	2|4|14	40	0.2	13|6|1	40	0.492767	1677|1555|1607	9678
		19	26433567	C	G	missense variant	MODERATE	CAMTA2	ENSBTAG00000008591	p.His1188Gln	0.025	19|1|0	40	0.394737	8|7|4	38	0.85	1|4|15	40	0.25	11|8|1	40	0.555682	1338|1609|1875	9644
		19	26433658	C	T	missense variant	MODERATE	CAMTA2	ENSBTAG00000008591	p.Pro1219Ser	0.025	19|1|0	40	0.4	8|8|4	40	0.85	1|4|15	40	0.25	11|8|1	40	0.551484	1372|1577|1868	9634
		19	26461085	A	T	synonymous variant	LOW	GP1BA	ENSBTAG00000004909	p.Thr422Thr	0.791667	1|3|8	24	0.25	3|0|1	8	0.708333	2|3|7	24	0.166667	8|4|0	24	0.452467	1274|804|983	6122
		19	26461131	G	A	missense variant	MODERATE	GP1BA	ENSBTAG00000004909	p.Thr407Ile	0.5	6|0|6	24	0	9|0|0	18	0	19|0|0	38	0	20|0|0	40	0.090647	2766|146|210	6244
		19	26461276	T	A	synonymous variant	LOW	GP1BA	ENSBTAG00000004909	p.Thr390Thr	0.6	3|2|5	20	0.125	7|0|1	16	0.2	4|0|1	10	0	17|0|0	34	0.235934	1643|299|404	4692
		19	26461611	T	C	missense variant	MODERATE	GP1BA	ENSBTAG00000004909	p.Ser279Gly	0.025	19|1|0	40	0.2	13|6|1	40	0.1	16|4|0	40	0.725	1|9|10	40	0.214849	3190|1382|371	9886
		19	26462115	A	G	synonymous variant	LOW	GP1BA	ENSBTAG00000004909	p.Leu111Leu	0.975	0|1|19	40	0.8	1|6|13	40	0.9	0|4|16	40	0.275	10|9|1	40	0.761992	473|1386|3040	9798
BTA19:26737653-27141845	HAPFLK	19	26896092	G	A	synonymous variant	LOW	ASGR1	ENSBTAG00000012071	p.His246His	0.925	1|1|18	40	0.8	1|6|13	40	0.175	14|5|1	40	0.175	14|5|1	40	0.579221	1092|1858|1853	9606
		19	26897393	G	T	synonymous variant	LOW	ASGR1	ENSBTAG00000012071	p.Leu55Leu	0.925	1|1|18	40	0.8	1|6|13	40	0.175	14|5|1	40	0.2	13|6|1	40	0.574582	1123|1878|1846	9694
		19	26920331	G	A	synonymous variant	LOW	DLG4	ENSBTAG00000002564	p.Pro98Pro	0.875	1|3|16	40	0.45	6|10|4	40	0	20|0|0	40	0	20|0|0	40	0.00945506	4840|63|15	9836
		19	26937081	G	C	splice region variant	LOW	ACADVL	ENSBTAG00000003072		0.925	1|1|18	40	0.725	2|7|11	40	0.075	17|3|0	40	0.15	14|6|0	40	0.388523	1986|1963|904	9706
		19	26941299	G	A	synonymous variant	LOW	DVL2	ENSBTAG00000003075	p.Ser586Ser	0.925	1|1|18	40	0.833333	1|4|13	36	0.175	14|5|1	40	0.2	13|6|1	40	0.708308	668|1487|2684	9678
		19	26942321	T	G	synonymous variant	LOW	DVL2	ENSBTAG00000003075	p.Ile415Ile	0.925	1|1|18	40	0.85	1|4|15	40	0.15	15|4|1	40	0.875	0|5|15	40	0.767594	424|1391|3002	9634
		19	26944800	G	A	synonymous variant	LOW	DVL2	ENSBTAG00000003075	p.Pro118Pro	0.925	1|1|18	40	0.666667	4|4|10	36	0.05	18|2|0	40	0.15	14|6|0	40	0.383763	2010|1817|909	9472
		19	26945420	G	A	splice region variant	LOW	DVL2	ENSBTAG00000003075		0.925	1|1|18	40	0.825	0|7|13	40	0.15	14|6|0	40	0.2	13|6|1	40	0.716103	604|1581|2727	9824
		19	26949891	A	G	synonymous variant	LOW	PHF23	ENSBTAG00000014881	p.Pro271Pro	0.925	1|1|18	40	0.75	3|4|13	40	0.175	14|5|1	40	0.175	14|5|1	40	0.702241	719|1405|2650	9548
		19	27072543	C	A	missense variant	MODERATE	TNK1	ENSBTAG00000017739	p.Ser565Tyr	1	0|0|20	40	0.722222	2|6|10	36	1	0|0|20	40	0.35	8|10|2	40	0.775927	464|1211|3098	9546
		19	27113978	C	T	stop gained	HIGH	ENSBTAG00000050569	ENSBTAG00000050569	p.Trp95*	1	0|0|20	40	0.684211	4|4|11	38	1	0|0|20	40	0.325	9|9|2	40	0.804946	350|972|2964	8572
BTA19:27696052-27815639	HAPFLK	19	27701042	C	T	synonymous variant	LOW	ALOX15B	ENSBTAG00000008779	p.Ala364Ala	0.85	1|4|15	40	0.15	15|4|1	40	0	20|0|0	40	0	20|0|0	40	0.0132789	4775|110|10	9790
		19	27702852	C	T	missense variant	MODERATE	ALOX15B	ENSBTAG00000008779	p.Arg514Trp	0.85	1|4|15	40	0.421053	7|8|4	38	0.025	19|1|0	40	0.05	18|2|0	40	0.129431	3824|948|165	9874
		19	27729622	A	G	synonymous variant	LOW	ALOX12B	ENSBTAG00000012475	p.Asp44Asp	0.85	1|4|15	40	0.525	4|11|5	40	0.025	19|1|0	40	0	20|0|0	40	0.105515	3993|805|116	9828
		19	27781724	C	T	synonymous variant	LOW	PER1	ENSBTAG00000003889	p.Ser860Ser	1	0|0|20	40	0.735294	4|1|12	34	0.925	0|3|17	40	0.275	11|7|2	40	0.902629	220|449|3896	9130
		19	27783608	A	G	synonymous variant	LOW	PER1	ENSBTAG00000003889	p.Ile728Ile	0	20|0|0	40	0.105263	15|4|0	38	0.075	17|3|0	40	0.725	2|7|11	40	0.0822322	4254|521|144	9838
		19	27788038	C	G	synonymous variant	LOW	PER1	ENSBTAG00000003889	p.Pro6Pro	0	20|0|0	40	0.125	16|3|1	40	0.075	17|3|0	40	0.725	2|7|11	40	0.0808854	4250|511|141	9804
BTA19:52325001-52475000	FST	19	52337354	A	T	missense variant	MODERATE	ENSBTAG00000017233	ENSBTAG00000017233	p.Ile903Lys	0.725	2|7|11	40	0.684211	3|6|10	38	0.275	11|7|2	40	0.25	12|6|2	40	0.145493	3763|949|247	9918
		19	52338729	T	C	missense variant	MODERATE	ENSBTAG00000017233	ENSBTAG00000017233	p.Asn825Asp	0.725	2|7|11	40	0.4	10|4|6	40	0.075	18|1|1	40	0.15	14|6|0	40	0.0368123	4623|278|43	9888
		19	52339542	C	T	missense variant	MODERATE	ENSBTAG00000017233	ENSBTAG00000017233	p.Arg792His	0.725	2|7|11	40	0.45	9|4|7	40	0.1	17|2|1	40	0.175	13|7|0	40	0.0285052	4715|215|34	9928
		19	52339570	A	G	splice region variant	LOW	ENSBTAG00000017233	ENSBTAG00000017233		0.725	2|7|11	40	0.425	9|5|6	40	0.1	17|2|1	40	0.15	14|6|0	40	0.0519153	4517|371|72	9920
		19	52343808	A	G	synonymous variant	LOW	ENSBTAG00000017233	ENSBTAG00000017233	p.Ser762Ser	0.75	1|8|11	40	0.525	7|5|8	40	0.075	17|3|0	40	0.425	7|9|4	40	0.0523338	4505|370|74	9898
		19	52343844	C	A	synonymous variant	LOW	ENSBTAG00000017233	ENSBTAG00000017233	p.Ala750Ala	0.75	1|8|11	40	0.525	7|5|8	40	0.075	17|3|0	40	0.425	7|9|4	40	0.0521695	4516|361|78	9910
		19	52343882	T	A	missense variant	MODERATE	ENSBTAG00000017233	ENSBTAG00000017233	p.Asn738Tyr	0.725	2|7|11	40	0.525	8|3|9	40	0.075	17|3|0	40	0.425	7|9|4	40	0.0519126	4507|355|79	9882
		19	52345339	T	C	synonymous variant	LOW	ENSBTAG00000017233	ENSBTAG00000017233	p.Leu723Leu	0.75	1|8|11	40	0.7	2|8|10	40	0.225	12|7|1	40	0.45	7|8|5	40	0.158293	3680|983|293	9912
		19	52350694	C	T	missense variant	MODERATE	ENSBTAG00000017233	ENSBTAG00000017233	p.Ala424Thr	0.75	1|8|11	40	0.475	9|3|8	40	0.1	17|2|1	40	0.45	7|8|5	40	0.0498389	4547|343|76	9932
		19	52352101	G	A	synonymous variant	LOW	ENSBTAG00000017233	ENSBTAG00000017233	p.Pro330Pro	0.75	1|8|11	40	0.525	7|5|8	40	0.1	17|2|1	40	0.45	7|8|5	40	0.0522704	4510|372|73	9910
		19	52358928	G	A	synonymous variant	LOW	ENSBTAG00000017233	ENSBTAG00000017233	p.Asn254Asn	0.725	2|7|11	40	0.552632	6|5|8	38	0.1	17|2|1	40	0.45	7|8|5	40	0.0508372	4528|354|75	9914
		19	52359421	A	G	missense variant	MODERATE	ENSBTAG00000017233	ENSBTAG00000017233	p.Met201Thr	0.75	1|8|11	40	0.421053	10|2|7	38	0.1	17|2|1	40	0	20|0|0	40	0.0159114	4827|118|20	9930
		19	52360097	T	C	synonymous variant	LOW	ENSBTAG00000017233	ENSBTAG00000017233	p.Glu156Glu	0.75	1|8|11	40	0.552632	6|5|8	38	0.1	17|2|1	40	0.45	7|8|5	40	0.0517485	4514|354|79	9894
		19	52360990	G	C	synonymous variant	LOW	ENSBTAG00000017233	ENSBTAG00000017233	p.Thr62Thr	0.75	1|8|11	40	0.525	7|5|8	40	0.1	17|2|1	40	0.45	7|8|5	40	0.0205175	4775|141|31	9894
		19	52361130	T	C	missense variant	MODERATE	ENSBTAG00000017233	ENSBTAG00000017233	p.Ile16Val	0.75	1|8|11	40	0.525	8|3|9	40	0.1	17|2|1	40	0.45	7|8|5	40	0.0204412	4769|142|30	9882
		19	52363241	C	T	splice donor variant	HIGH	ENSBTAG00000017233	ENSBTAG00000017233		0.75	1|8|11	40	0.525	7|5|8	40	0.075	18|1|1	40	0.45	7|8|5	40	0.0200605	4792|137|31	9920
		19	52407257	C	A	splice region variant	LOW	SLC26A11	ENSBTAG00000015276		0.75	1|8|11	40	0.5	8|4|8	40	0.1	17|2|1	40	0.45	7|8|5	40	0.0206778	4779|151|27	9914
		19	52408303	C	T	synonymous variant	LOW	SLC26A11	ENSBTAG00000015276	p.Ala573Ala	0.725	2|7|11	40	0.5	8|4|8	40	0.075	18|1|1	40	0	20|0|0	40	0.0164869	4774|116|23	9826
		19	52412910	G	A	splice region variant&synonymous variant	LOW	SLC26A11	ENSBTAG00000015276	p.Leu341Leu	0.75	1|8|11	40	0.5	8|4|8	40	0.1	17|2|1	40	0	20|0|0	40	0.0156914	4806|111|22	9878
		19	52418347	A	G	synonymous variant	LOW	SLC26A11	ENSBTAG00000015276	p.His217His	0.75	1|8|11	40	0.526316	7|4|8	38	0.075	18|1|1	40	0.45	7|8|5	40	0.0216951	4751|148|33	9864
		19	52427146	G	A	missense variant	MODERATE	SGSH	ENSBTAG00000015267	p.Asp97Asn	0.75	1|8|11	40	0.525	7|5|8	40	0.1	17|2|1	40	0.275	12|5|3	40	0.0179331	4787|119|29	9870
		19	52427994	G	A	synonymous variant	LOW	SGSH	ENSBTAG00000015267	p.Ala195Ala	0.75	1|8|11	40	0.473684	8|4|7	38	0.1	17|2|1	40	0	20|0|0	40	0.0171053	4793|125|22	9880
		19	52429205	C	T	synonymous variant	LOW	SGSH	ENSBTAG00000015267	p.Tyr315Tyr	0.725	2|7|11	40	0.5	8|4|8	40	0.075	18|1|1	40	0	20|0|0	40	0.0153643	4785|107|22	9828
		19	52431414	G	A	synonymous variant	LOW	CARD14	ENSBTAG00000015261	p.Val994Val	0.75	1|8|11	40	0.5	8|4|8	40	0.125	17|1|2	40	0	20|0|0	40	0.015489	4806|113|20	9878
		19	52431423	C	T	synonymous variant	LOW	CARD14	ENSBTAG00000015261	p.Gln991Gln	0.75	1|8|11	40	0.525	7|5|8	40	0.125	17|1|2	40	0.45	7|8|5	40	0.0209599	4758|153|27	9876
		19	52436301	G	A	synonymous variant	LOW	CARD14	ENSBTAG00000015261	p.Ser788Ser	0.75	1|8|11	40	0.473684	8|4|7	38	0.1	17|2|1	40	0	20|0|0	40	0.0152834	4812|105|23	9880
		19	52436397	G	T	splice region variant	LOW	CARD14	ENSBTAG00000015261		0.75	1|8|11	40	0.5	8|4|8	40	0.1	17|2|1	40	0	20|0|0	40	0.015489	4805|115|19	9878
		19	52438692	A	G	synonymous variant	LOW	CARD14	ENSBTAG00000015261	p.Ala637Ala	0.725	2|7|11	40	0.475	9|3|8	40	0.1	17|2|1	40	0.45	7|8|5	40	0.0538353	4474|402|65	9882
		19	52442509	A	G	missense variant	MODERATE	CARD14	ENSBTAG00000015261	p.Phe497Ser	0.75	1|8|11	40	0.5	8|4|8	40	0.125	17|1|2	40	0.45	7|8|5	40	0.0792099	4216|612|83	9822
		19	52444656	C	T	synonymous variant	LOW	CARD14	ENSBTAG00000015261	p.Pro414Pro	0.625	3|9|8	40	0.382353	9|3|5	34	0.1	17|2|1	40	0.175	13|7|0	40	0.012423	4760|99|11	9740
		19	52445298	T	C	splice region variant	LOW	CARD14	ENSBTAG00000015261		0.75	1|8|11	40	0.55	6|6|8	40	0.075	18|1|1	40	0.45	7|8|5	40	0.0543942	4452|414|61	9854
		19	52445350	A	G	synonymous variant	LOW	CARD14	ENSBTAG00000015261	p.Asn348Asn	0.75	1|8|11	40	0.575	5|7|8	40	0.1	17|2|1	40	0.45	7|8|5	40	0.0548928	4464|421|61	9892
		19	52453751	A	G	splice donor variant	HIGH	CARD14	ENSBTAG00000015261		0.85	1|4|15	40	0.8	2|4|14	40	0.2	13|6|1	40	0.525	5|9|6	40	0.230079	3137|1359|461	9914
BTA20:23975001-24115000	HAPFLK, PBS	20	23989001	T	G	missense variant	MODERATE	CDC20B	ENSBTAG00000021959	p.Leu297Val	0.95	0|2|18	40	0.425	5|13|2	40	0.2	13|6|1	40	0.7	3|6|11	40	0.637788	834|1915|2197	9892
		20	24005106	G	A	synonymous variant	LOW	CDC20B	ENSBTAG00000021959	p.Val487Val	0.95	0|2|18	40	0.325	9|9|2	40	0.2	13|6|1	40	0.05	18|2|0	40	0.594835	1056|1857|1985	9796
		20	24076536	G	A	synonymous variant	LOW	GZMK	ENSBTAG00000005164	p.Asn115Asn	1	0|0|20	40	0.526316	2|14|3	38	0.6	4|8|8	40	0.15	14|6|0	40	0.837318	214|1178|3544	9872
BTA22:675001-725000	FST	22	717950	T	A	synonymous variant	LOW	LANCL2	ENSBTAG00000018026	p.Pro411Pro	0.575	2|13|5	40	0.275	11|7|2	40	0	20|0|0	40	0.075	17|3|0	40	0.00634697	4912|39|12	9926
		22	718000	C	T	splice region variant	LOW	LANCL2	ENSBTAG00000018026		0.575	2|13|5	40	0.3	11|6|3	40	0	20|0|0	40	0.075	17|3|0	40	0.00658161	4886|39|13	9876
BTA22:53575001-53625000	FST	22	53591701	T	C	synonymous variant	LOW	SACM1L	ENSBTAG00000003501	p.Lys301Lys	0.85	0|6|14	40	0.7	1|10|9	40	0.2	13|6|1	40	0.575	2|13|5	40	0.0878556	4164|715|78	9914
		22	53607438	G	A	synonymous variant	LOW	SACM1L	ENSBTAG00000003501	p.Tyr71Tyr	0.825	0|7|13	40	0.7	1|10|9	40	0.2	13|6|1	40	0.5	4|11|4	38	0.0885018	4172|709|85	9932
		22	53608784	T	C	missense variant	MODERATE	SACM1L	ENSBTAG00000003501	p.Ile48Val	0.825	0|7|13	40	0.675	2|9|9	40	0.2	13|6|1	40	0.5	4|12|4	40	0.0875404	4166|705|81	9904
BTA26:22499487-22924981	HAPFLK	26	22503951	C	A	synonymous variant	LOW	FGF8	ENSBTAG00000001530	p.Thr229Thr	0.7	1|10|9	40	0.411765	7|6|4	34	0.075	18|1|1	40	0	20|0|0	40	0.0308941	4478|235|29	9484
		26	22530551	C	T	synonymous variant	LOW	OGA	ENSBTAG00000016336	p.Ala576Ala	0.75	1|8|11	40	0.725	2|7|11	40	0.5	5|10|5	40	0	20|0|0	40	0.477122	1832|1524|1605	9922
		26	22530575	A	G	synonymous variant	LOW	OGA	ENSBTAG00000016336	p.Pro568Pro	0.75	1|8|11	40	0.75	2|6|12	40	0.475	5|11|4	40	0	20|0|0	40	0.475076	1844|1514|1597	9910
		26	22546435	T	C	synonymous variant	LOW	OGA	ENSBTAG00000016336	p.Leu61Leu	0.725	1|9|10	40	0.388889	9|4|5	36	0.4	7|10|3	40	0	20|0|0	40	0.359107	2412|1003|1131	9092
		26	22736299	C	G	missense variant	MODERATE	ARMH3	ENSBTAG00000013120	p.Glu31Asp	0.35	7|12|1	40	0.15	15|4|1	40	0	20|0|0	40	0	19|0|0	38	0.00181452	4946|10|4	9920
		26	22752422	C	T	synonymous variant	LOW	HPS6	ENSBTAG00000021942	p.Ala174Ala	0.8	0|8|12	40	0.85	1|4|15	40	0.55	3|12|5	40	0.025	19|1|0	40	0.580645	1378|1248|2148	9548
		26	22810282	G	T	synonymous variant	LOW	PPRC1	ENSBTAG00000007427	p.Ala403Ala	0.775	0|9|11	40	0.575	4|9|7	40	0.15	15|4|1	40	0	20|0|0	40	0.15002	3653|1051|212	9832
		26	22811110	A	G	synonymous variant	LOW	PPRC1	ENSBTAG00000007427	p.Lys679Lys	0.775	0|9|11	40	0.6	3|10|7	40	0.15	15|4|1	40	0	20|0|0	40	0.146512	3698|1045|202	9890
		26	22811779	G	A	synonymous variant	LOW	PPRC1	ENSBTAG00000007427	p.Pro902Pro	0.7	1|10|9	40	0.475	6|9|5	40	0.15	15|4|1	40	0	20|0|0	40	0.0735504	4276|555|84	9830
		26	22815782	G	A	synonymous variant	LOW	PPRC1	ENSBTAG00000007427	p.Pro1289Pro	0.8	0|8|12	40	0.55	7|4|9	40	0.575	4|9|7	40	0.05	18|2|0	40	0.591058	1133|1722|2021	9752
BTA27:15600001-15675000	FST	27	15601513	A	G	synonymous variant	LOW	SNX25	ENSBTAG00000010351	p.Gln494Gln	0.725	3|5|12	40	0.3	10|8|2	40	0.075	17|3|0	40	0	20|0|0	40	0.0583082	4434|483|48	9930
		27	15601525	G	A	synonymous variant	LOW	SNX25	ENSBTAG00000010351	p.Ala498Ala	0.725	3|5|12	40	0.3	10|8|2	40	0.075	17|3|0	40	0	20|0|0	40	0.0581606	4439|482|48	9938
		27	15604616	A	G	missense variant	MODERATE	SNX25	ENSBTAG00000010351	p.Thr520Ala	0.725	3|5|12	40	0.3	10|8|2	40	0.05	18|2|0	40	0	20|0|0	40	0.0581583	4425|478|49	9904
		27	15604627	T	C	synonymous variant	LOW	SNX25	ENSBTAG00000010351	p.Asn523Asn	0.725	3|5|12	40	0.275	10|9|1	40	0.05	18|2|0	40	0	20|0|0	40	0.0588651	4420|481|51	9904
		27	15604657	A	G	synonymous variant	LOW	SNX25	ENSBTAG00000010351	p.Thr533Thr	0.725	3|5|12	40	0.275	10|9|1	40	0.075	17|3|0	40	0	20|0|0	40	0.0595118	4423|478|56	9914
		27	15610923	C	T	missense variant	MODERATE	SNX25	ENSBTAG00000010351	p.Ser607Leu	0.725	3|5|12	40	0.275	10|9|1	40	0.075	17|3|0	40	0	20|0|0	40	0.0591257	4429|483|52	9928
		27	15613112	G	A	missense variant	MODERATE	SNX25	ENSBTAG00000010351	p.Arg707His	0.75	3|4|13	40	0.275	10|9|1	40	0.075	17|3|0	40	0	20|0|0	40	0.0581771	4433|475|51	9918
		27	15613181	G	T	missense variant	MODERATE	SNX25	ENSBTAG00000010351	p.Gly730Val	0.725	3|5|12	40	0.3	10|8|2	40	0.075	17|3|0	40	0	20|0|0	40	0.0586339	4431|482|50	9926
		27	15613525	G	C	synonymous variant	LOW	SNX25	ENSBTAG00000010351	p.Ser758Ser	0.725	3|5|12	40	0.275	10|9|1	40	0.075	17|3|0	40	0	20|0|0	40	0.0590918	4404|475|54	9866
		27	15613542	G	A	missense variant	MODERATE	SNX25	ENSBTAG00000010351	p.Arg764Gln	0.725	3|5|12	40	0.275	10|9|1	40	0.1	17|2|1	40	0	20|0|0	40	0.0585193	4405|473|52	9860
		27	15613588	C	T	synonymous variant	LOW	SNX25	ENSBTAG00000010351	p.Asp779Asp	0.725	3|5|12	40	0.3	11|6|3	40	0.1	17|2|1	40	0	20|0|0	40	0.0588592	4421|464|59	9888
		27	15613608	C	A	missense variant	MODERATE	SNX25	ENSBTAG00000010351	p.Ala786Glu	0.7	4|4|12	40	0.275	10|9|1	40	0.1	17|2|1	40	0	20|0|0	40	0.0759327	4261|593|78	9864
		27	15619841	C	T	missense variant	MODERATE	SNX25	ENSBTAG00000010351	p.Pro852Leu	0.725	3|5|12	40	0.25	11|8|1	40	0.075	17|3|0	40	0.075	17|3|0	40	0.0597859	4410|490|51	9902
		27	15626559	T	C	synonymous variant	LOW	LRP2BP	ENSBTAG00000005094	p.Lys322Lys	0.7	4|4|12	40	0.275	10|9|1	40	0.075	17|3|0	40	0.075	17|3|0	40	0.0589599	4430|477|54	9922
		27	15626712	A	G	synonymous variant	LOW	LRP2BP	ENSBTAG00000005094	p.Ala271Ala	0.725	3|5|12	40	0.275	10|9|1	40	0.075	17|3|0	40	0.075	17|3|0	40	0.0600081	4419|498|49	9932
		27	15629300	C	A	synonymous variant	LOW	LRP2BP	ENSBTAG00000005094	p.Ala164Ala	0.7	4|4|12	40	0.275	10|9|1	40	0.075	17|3|0	40	0.075	17|3|0	40	0.0615059	4404|515|48	9934
		27	15644378	G	A	splice region variant	LOW	LRP2BP	ENSBTAG00000005094		0.725	3|5|12	40	0.25	11|8|1	40	0.05	18|2|0	40	0	20|0|0	40	0.0535571	4466|487|23	9952
BTA28:28325001-28750000	FST	28	28377261	C	G	missense variant	MODERATE	DNAJB12	ENSBTAG00000013651	p.Ala80Pro	0.75	1|8|11	40	0.578947	5|6|8	38	0	20|0|0	40	0.65	2|10|8	40	0.0132194	4817|70|30	9834
		28	28384806	G	A	missense variant	MODERATE	DNAJB12	ENSBTAG00000013651	p.Pro24Leu	0.75	1|8|11	40	0.6	4|8|8	40	0	20|0|0	40	0.65	2|10|8	40	0.0134502	4805|72|30	9814
		28	28384842	A	G	missense variant	MODERATE	DNAJB12	ENSBTAG00000013651	p.Ile12Thr	0.75	1|8|11	40	0.575	5|7|8	40	0	20|0|0	40	0.65	2|10|8	40	0.0132952	4787|74|28	9778
		28	28384850	C	A	missense variant	MODERATE	DNAJB12	ENSBTAG00000013651	p.Glu9Asp	0.75	1|8|11	40	0.5	7|6|7	40	0	20|0|0	40	0.625	3|9|8	40	0.0130933	4787|74|27	9776
		28	28429810	T	C	synonymous variant	LOW	MICU1	ENSBTAG00000005807	p.Ala391Ala	0.75	1|8|11	40	0.6	4|8|8	40	0	20|0|0	40	0.65	3|8|9	40	0.0127093	4857|74|26	9914
		28	28445515	A	G	synonymous variant	LOW	MICU1	ENSBTAG00000005807	p.Leu344Leu	0.85	1|4|15	40	0.55	6|6|8	40	0	20|0|0	40	0.575	3|11|6	40	0.0142482	4834|87|27	9896
		28	28528827	C	T	synonymous variant	LOW	MICU1	ENSBTAG00000005807	p.Thr215Thr	0.825	2|3|15	40	0.526316	5|8|6	38	0	20|0|0	40	0.75	1|7|10	36	0.012047	4842|75|22	9878
BTA28:28903760-29019869	HAPFLK	28	28920066	T	C	synonymous variant	LOW	OIT3	ENSBTAG00000009348	p.Val121Val	0.9	1|2|17	40	0.575	3|11|6	40	0.225	13|5|2	40	0.3	9|10|1	40	0.286177	2597|1860|484	9882
		28	28931952	G	A	missense variant	MODERATE	OIT3	ENSBTAG00000009348	p.Val297Met	0.825	2|3|15	40	0.3	10|8|2	40	0	20|0|0	40	0.25	11|8|1	40	0.00533844	4925|25|14	9928
		28	28933693	A	G	synonymous variant	LOW	OIT3	ENSBTAG00000009348	p.Gly338Gly	0.825	2|3|15	40	0.325	9|9|2	40	0	20|0|0	40	0.25	11|8|1	40	0.00899899	4872|57|16	9890
		28	28933816	T	C	synonymous variant	LOW	OIT3	ENSBTAG00000009348	p.Ile379Ile	0.825	2|3|15	40	0.3	10|8|2	40	0	20|0|0	40	0.25	11|8|1	40	0.00938257	4880|59|17	9912
		28	28933909	C	T	synonymous variant	LOW	OIT3	ENSBTAG00000009348	p.Leu410Leu	0.825	2|3|15	40	0.35	9|8|3	40	0	20|0|0	40	0.25	11|8|1	40	0.0049445	4920|21|14	9910
		28	28933963	T	C	synonymous variant	LOW	OIT3	ENSBTAG00000009348	p.Gly428Gly	0.825	2|3|15	40	0.325	9|9|2	40	0	20|0|0	40	0.25	12|6|2	40	0.00948728	4877|60|17	9908
		28	28942055	G	C	missense variant	MODERATE	OIT3	ENSBTAG00000009348	p.Glu505Gln	0.825	2|3|15	40	0.325	9|9|2	40	0	20|0|0	40	0.25	11|8|1	40	0.00558376	4885|25|15	9850
BTA29:26713490-26756051	HAPFLK	29	26717411	T	C	synonymous variant	LOW	ENSBTAG00000050226	ENSBTAG00000050226	p.Leu44Leu	0.05	18|2|0	40	0.325	9|9|2	40	0.6	5|6|9	40	0.125	15|5|0	40	0.356997	2197|1910|795	9804
		29	26717644	T	C	synonymous variant	LOW	ENSBTAG00000050226	ENSBTAG00000050226	p.Arg121Arg	0.2	13|6|1	40	0.763158	2|5|12	38	0.625	5|5|10	40	0.85	0|6|14	40	0.513118	1512|1504|1634	9300
		29	26717722	G	A	synonymous variant	LOW	ENSBTAG00000050226	ENSBTAG00000050226	p.Thr147Thr	0.8	1|6|13	40	0.125	15|5|0	40	0.236842	10|9|0	38	0.125	16|3|1	40	0.192008	3284|1318|278	9760
		29	26717762	C	A	missense variant	MODERATE	ENSBTAG00000050226	ENSBTAG00000050226	p.Leu161Met	0.775	2|5|13	40	0.1	16|4|0	40	0.0526316	17|2|0	38	0.025	19|1|0	40	0.169836	3471|1265|207	9886
		29	26717933	G	A	missense variant	MODERATE	ENSBTAG00000050226	ENSBTAG00000050226	p.Val218Ile	0.15	14|6|0	40	0.55	3|12|5	40	0.075	17|3|0	40	0.775	0|9|11	40	0.240361	2990|1507|431	9856
		29	26718129	C	A	missense variant	MODERATE	ENSBTAG00000050226	ENSBTAG00000050226	p.Thr283Asn	0.15	14|6|0	40	0.525	4|11|5	40	0.05	18|2|0	40	0.85	0|6|14	40	0.227125	3077|1465|387	9858
		29	26718130	T	C						0.15	14|6|0	40	0.525	4|11|5	40	0.05	18|2|0	40	0.85	0|6|14	40	0.227181	3077|1466|387	9860
		29	26728862	G	A	missense variant&splice region variant	MODERATE	ENSBTAG00000050150	ENSBTAG00000050150	p.Val47Ile	0.95	0|2|18	40	0.625	2|11|7	40	0.175	15|3|2	40	0.875	0|5|15	40	0.408981	1870|2104|970	9888
		29	26729056	T	C	missense variant	MODERATE	ENSBTAG00000050150	ENSBTAG00000050150	p.Phe81Leu	0.95	0|2|18	40	0.625	1|13|6	40	0.175	15|3|2	40	0.875	0|5|15	40	0.407003	1881|2098|962	9882
		29	26729080	C	T	missense variant	MODERATE	ENSBTAG00000050150	ENSBTAG00000050150	p.Arg89Cys	0.95	0|2|18	40	0.625	1|13|6	40	0.175	15|3|2	40	0.725	2|7|11	40	0.403196	1906|2088|949	9886
		29	26729402	G	A	missense variant	MODERATE	ENSBTAG00000050150	ENSBTAG00000050150	p.Arg196His	0.05	18|2|0	40	0.425	5|13|2	40	0.6	5|6|9	40	0.175	14|5|1	40	0.373045	2052|2069|802	9846
		29	26729502	G	C	synonymous variant	LOW	ENSBTAG00000050150	ENSBTAG00000050150	p.Pro229Pro	0.825	0|7|13	40	0.625	1|13|6	40	0.175	15|3|2	40	0.5	5|10|5	40	0.373987	2093|1994|849	9872
		29	26729549	C	G	missense variant	MODERATE	ENSBTAG00000050150	ENSBTAG00000050150	p.Thr245Ser	0.85	1|4|15	40	0.4	7|10|3	40	0.125	15|5|0	40	0.025	19|1|0	40	0.313335	2475|1837|630	9884

## Sheet: Table S4
Supplementary Table 4. Candidate SNPs from regions putatively selected in Buryat cattle and their alternative allele frequencies and genotype distributions in the four-breed test set and in the 1000 Bull Genomes Project (1KBGP)
											Dataset used in HAPFLK, PBS and DCMS analyses
											Buryat			Kholmogory			Hanwoo			Yakut			1KGBP
REGION	METHOD	#CHROM	POS	REF	ALT	CATEGORY	IMPACT	CATTLE GENE NAME	ENSEMBL GENE NAME	CHANGE	ALT_FREQ	REF|HET|ALT	COUNT	ALT_FREQ	REF|HET|ALT	COUNT	ALT_FREQ	REF|HET|ALT	COUNT	ALT_FREQ	REF|HET|ALT	COUNT	ALT_FREQ	REF|HET|ALT	COUNT
BTA1:102340001-102410000	HAPFLK, PBS	1	102369015	A	G	splice region variant	LOW	SI	ENSBTAG00000006975		0.638889	2|9|7	36	0.075	17|3|0	40	0.2	13|6|1	40	0.473684	7|6|6	38	0.202618	3271|1376|318	9930
		1	102388029	A	G	missense variant	MODERATE	SI	ENSBTAG00000006975	p.Ile1809Val	0	15|0|0	30	0.775	0|9|11	40	0.75	1|8|11	40	0.368421	9|6|4	38	0.454786	1671|2012|1227	9820
BTA1:148540626-148803350	DCMS	1	148555351	A	C	synonymous variant	LOW	DOP1B	ENSBTAG00000014306	p.Arg1399Arg	0.25	12|6|2	40	0.475	3|15|2	40	0.6	3|10|7	40	0.575	4|9|7	40	0.501527	1452|1992|1467	9822
BTA3:6930001-7000000	PBS	3	6945596	G	C	missense variant	MODERATE	ENSBTAG00000001608	ENSBTAG00000001608	p.Ser61Cys	0.375	8|9|3	40	0.225	12|7|1	40	0	19|0|0	38	0	20|0|0	40	0.247859	2858|1661|385	9808
		3	6989494	T	A	missense variant	MODERATE	UHMK1	ENSBTAG00000012694	p.Glu339Asp	0.475	6|9|5	40	0.175	13|7|0	40	0.225	11|9|0	40	0	20|0|0	40	0.24995	2927|1609|439	9950
		3	6989813	A	G	splice region variant	LOW	UHMK1	ENSBTAG00000012694		0.263158	12|4|3	38	0.775	2|5|13	40	0.525	5|9|6	40	1	0|0|20	40	0.499899	1417|2115|1416	9896
BTA3:12800001-12845000	PBS, FST	3	12823731	G	A	missense variant	MODERATE	FCRL5	ENSBTAG00000000964	p.Ala102Thr	0.5	6|6|6	36	0	20|0|0	40	0.15	15|4|1	40	0	20|0|0	40	0.010957	4879|81|14	9948
		3	12825040	T	G	missense variant	MODERATE	FCRL5	ENSBTAG00000000964	p.Leu175Val	0.526316	5|8|6	38	0	20|0|0	40	0.175	14|5|1	40	0	20|0|0	40	0.011158	4877|83|14	9948
		3	12827964	G	A	missense variant	MODERATE	FCRL5	ENSBTAG00000000964	p.Arg286Gln	0.5	4|9|4	34	0	20|0|0	40	0.175	14|5|1	40	0	20|0|0	40	0.00905433	4891|68|11	9940
		3	12827970	A	G	missense variant	MODERATE	FCRL5	ENSBTAG00000000964	p.His288Arg	0.5	4|9|4	34	0	20|0|0	40	0.175	14|5|1	40	0	20|0|0	40	0.00904886	4894|68|11	9946
		3	12832803	T	C	synonymous variant	LOW	FCRL5	ENSBTAG00000000964	p.Ser424Ser	0.473684	6|8|5	38	0	20|0|0	40	0.175	14|5|1	40	0	20|0|0	40	0.00934673	4893|71|11	9950
		3	12835578	C	T	splice region variant	LOW	FCRL5	ENSBTAG00000000964		0.5	5|8|5	36	0	20|0|0	40	0.2	14|4|2	40	0	20|0|0	40	0.0113591	4873|89|12	9948
		3	12835839	T	G	missense variant	MODERATE	FCRL5	ENSBTAG00000000964	p.Ser547Ala	0.333333	9|6|3	36	0	20|0|0	40	0.025	19|1|0	40	0	20|0|0	40	0.00652873	4914|63|1	9956
		3	12837323	A	G	missense variant	MODERATE	FCRL5	ENSBTAG00000000964	p.Thr618Ala	0.441176	7|5|5	34	0	20|0|0	40	0.025	19|1|0	40	0	19|0|0	38	0.00623492	4911|60|1	9944
BTA3:19975001-20125000	FST	3	20035620	A	G	missense variant	MODERATE	HORMAD1	ENSBTAG00000002724	p.Lys390Glu	0.416667	10|1|7	36	0	20|0|0	40	0.425	5|13|2	40	0.675	3|7|10	40	0.0158362	4820|117|20	9914
		3	20039343	G	A	synonymous variant	LOW	GOLPH3L	ENSBTAG00000020357	p.Gly14Gly	0.421053	9|4|6	38	0	20|0|0	40	0.4	6|12|2	40	0.675	2|9|9	40	0.0149689	4848|109|20	9954
BTA3:33600001-33705000	HAPFLK, PBS	3	33654397	C	T	synonymous variant	LOW	GSTM3	ENSBTAG00000001842	p.Pro80Pro	0.65	3|8|9	40	0.4	7|10|3	40	0.025	19|1|0	40	0.125	15|5|0	40	0.358456	2238|1874|837	9898
BTA3:42770001-42840000	PBS	3	42785651	A	G	synonymous variant	LOW	CDC14A	ENSBTAG00000031439	p.Thr580Thr	0.35	6|14|0	40	0	20|0|0	40	0	20|0|0	40	0	20|0|0	40	0.132033	3843|860|220	9846
		3	42785677	C	T	missense variant	MODERATE	CDC14A	ENSBTAG00000031439	p.Ala572Thr	0.342105	6|13|0	38	0	20|0|0	40	0	19|0|0	38	0	20|0|0	40	0.130848	3836|837|222	9790
		3	42785721	T	C	missense variant	MODERATE	CDC14A	ENSBTAG00000031439	p.Asn557Ser	0.325	7|13|0	40	0	20|0|0	40	0.0263158	18|1|0	38	0	20|0|0	40	0.131836	3849|843|227	9838
BTA3:52080001-52185000	PBS	3	52088173	G	A	missense variant	MODERATE	HFM1	ENSBTAG00000020856	p.Arg1386His	0.382353	9|3|5	34	0.8	1|6|13	40	0.75	2|6|12	40	0.825	1|5|14	40	0.731448	509|1631|2792	9864
BTA3:98900001-98975000	FST	3	98947679	G	A	synonymous variant	LOW	STIL	ENSBTAG00000017844	p.Leu168Leu	0.325	8|11|1	40	0	20|0|0	40	0.025	19|1|0	40	0.325	8|11|1	40	0.00611958	4928|51|5	9968
		3	98967030	G	T	synonymous variant	LOW	STIL	ENSBTAG00000017844	p.Leu636Leu	0.421053	6|10|3	38	0	20|0|0	40	0.025	19|1|0	40	0.325	8|11|1	40	0.00693607	4911|57|6	9948
BTA3:102000001-102050000	FST	3	102045105	C	T	missense variant	MODERATE	SLC6A9	ENSBTAG00000008690	p.His15Tyr	0.425	6|11|3	40	0	20|0|0	40	0.0526316	17|2|0	38	0.125	16|3|1	40	0.00920245	4806|78|6	9780
BTA4:64610001-64680000	PBS	4	64647737	A	G	synonymous variant	LOW	PDE1C	ENSBTAG00000002739	p.Ala496Ala	0.65	3|8|9	40	0.025	19|1|0	40	0.388889	7|8|3	36	0.325	10|7|3	40	0.300181	2669|1614|684	9934
		4	64647800	T	C	synonymous variant	LOW	PDE1C	ENSBTAG00000002739	p.Ala517Ala	0.6	5|6|9	40	0.025	19|1|0	40	0.425	7|9|4	40	0.35	10|6|4	40	0.299678	2673|1618|681	9944
		4	64647875	G	A	synonymous variant	LOW	PDE1C	ENSBTAG00000002739	p.Thr542Thr	0.6	5|6|9	40	0.025	19|1|0	40	0.4	8|8|4	40	0.325	10|7|3	40	0.305802	2613|1666|685	9928
BTA6:77455001-77560000	HAPFLK, PBS	6	77505470	G	C	synonymous variant	LOW	ADGRL3	ENSBTAG00000013918	p.Leu725Leu	0.205882	11|5|1	34	0.5	4|12|4	40	0.575	5|7|8	40	0.8	1|6|13	40	0.465971	1606|2061|1270	9874
BTA7:3151235-3174524	DCMS	7	3158459	T	C	synonymous variant	LOW	WNT9A	ENSBTAG00000020267	p.Leu88Leu	0.175	15|3|2	40	0.225	11|9|0	40	0.55	6|6|8	40	0.725	2|7|11	40	0.260514	2769|1601|457	9654
BTA7:39725001-39795000	PBS	7	39743869	G	A	synonymous variant	LOW	CLK4	ENSBTAG00000019414	p.Asp453Asp	0.285714	8|4|2	28	0.725	1|9|10	40	0.868421	0|5|14	38	0.944444	0|2|16	36	0.484388	1546|1994|1392	9864
		7	39747823	A	T	synonymous variant	LOW	CLK4	ENSBTAG00000019414	p.Ile366Ile	0.294118	10|4|3	34	0.710526	1|9|9	38	0.875	0|5|15	40	1	0|0|19	38	0.491331	1493|2060|1407	9920
		7	39761691	A	G	missense variant	MODERATE	CLK4	ENSBTAG00000019414	p.Ile23Thr	0.352941	8|6|3	34	0.725	1|9|10	40	0.875	0|5|15	40	0.95	0|2|18	40	0.493366	1487|2066|1421	9948
BTA8:11550001-11725000	FST	8	11573418	G	C	synonymous variant	LOW	DDX58	ENSBTAG00000003366	p.Leu323Leu	0.65	4|6|10	40	0.125	15|5|0	40	0.775	0|9|11	40	0.775	1|7|12	40	0.0458199	4555|386|35	9952
		8	11573942	A	G	synonymous variant	LOW	DDX58	ENSBTAG00000003366	p.Gly364Gly	0.710526	2|7|10	38	0	20|0|0	40	0.625	2|11|7	40	0.775	1|7|12	40	0.0198795	4806|150|24	9960
		8	11574006	T	C	missense variant	MODERATE	DDX58	ENSBTAG00000003366	p.Tyr386His	0.684211	3|6|10	38	0	20|0|0	40	0.625	2|11|7	40	0.775	1|7|12	40	0.00883534	4904|64|12	9960
		8	11574785	C	T	synonymous variant	LOW	DDX58	ENSBTAG00000003366	p.Gly396Gly	0.725	2|7|11	40	0	20|0|0	40	0.625	2|11|7	40	0.775	1|7|12	40	0.00911824	4910|69|11	9980
		8	11577311	T	C	missense variant	MODERATE	DDX58	ENSBTAG00000003366	p.Val526Ala	0.694444	2|7|9	36	0	20|0|0	40	0.65	1|12|7	40	0.775	1|7|12	40	0.00883357	4904|66|11	9962
		8	11591050	A	G	synonymous variant	LOW	DDX58	ENSBTAG00000003366	p.Ala759Ala	0.7	2|8|10	40	0	20|0|0	40	0.65	1|12|7	40	0.75	2|6|12	40	0.00863281	4908|60|13	9962
		8	11603904	A	G	missense variant	MODERATE	DDX58	ENSBTAG00000003366	p.Met955Val	0.657895	3|7|9	38	0	20|0|0	40	0.675	1|11|8	40	0.75	2|6|12	40	0.00952859	4904|67|14	9970
		8	11603977	C	T	missense variant	MODERATE	DDX58	ENSBTAG00000003366	p.Ala979Val	0.175	15|3|2	40	0.725	1|9|10	40	0.275	10|9|1	40	0.225	12|7|1	40	0.719412	514|1435|2440	8778
		8	11604048	C	A	missense variant	MODERATE	DDX58	ENSBTAG00000003366	p.Pro1003Thr	0.666667	3|6|9	36	0	20|0|0	40	0.65	1|12|7	40	0.75	2|6|12	40	0.00932798	4905|67|13	9970
		8	11604052	G	A	missense variant	MODERATE	DDX58	ENSBTAG00000003366	p.Trp1004Tyr	0.666667	3|6|9	36	0	20|0|0	40	0.65	1|12|7	40	0.75	2|6|12	40	0.00932798	4905|67|13	9970
		8	11604053	G	C						0.666667	3|6|9	36	0	20|0|0	40	0.65	1|12|7	40	0.75	2|6|12	40	0.00932798	4905|67|13	9970
		8	11615911	G	A	synonymous variant	LOW	ACO1	ENSBTAG00000000555	p.Asp759Asp	0.65	3|8|9	40	0	20|0|0	40	0.625	2|11|7	40	0.775	1|7|12	40	0.0108059	4857|81|13	9902
		8	11619776	T	C	synonymous variant	LOW	ACO1	ENSBTAG00000000555	p.Ala728Ala	0.625	4|7|9	40	0	20|0|0	40	0.65	1|12|7	40	0.775	1|7|12	40	0.0095439	4895|69|13	9954
		8	11627226	C	T	synonymous variant	LOW	ACO1	ENSBTAG00000000555	p.Gly548Gly	0.65	3|8|9	40	0	20|0|0	40	0.65	1|12|7	40	0.775	1|7|12	40	0.00986511	4881|74|12	9934
BTA8:106025001-106100000	FST	8	106070181	G	C	synonymous variant	LOW	ASTN2	ENSBTAG00000025667	p.Thr623Thr	0.7	3|6|11	40	0.2	14|4|2	40	0.325	9|9|2	40	0.325	8|11|1	40	0.0783582	4293|553|112	9916
BTA10:37388663-37395479	DCMS	10	37390731	G	A	synonymous variant	LOW	PLA2G4E	ENSBTAG00000021924	p.Ile747Ile	0.7	2|8|10	40	0.275	10|9|1	40	0.625	6|3|11	40	0.25	12|6|2	40	0.492749	1532|1903|1461	9792
BTA10:45225001-45300000	FST	10	45236239	A	G	missense variant	MODERATE	PLEKHO2	ENSBTAG00000008411	p.Leu404Pro	0.8	0|8|12	40	0.05	18|2|0	40	0.578947	7|2|10	38	0.925	0|3|17	40	0.155254	3598|1020|245	9726
		10	45236258	C	T	missense variant	MODERATE	PLEKHO2	ENSBTAG00000008411	p.Ala398Thr	0.2	12|8|0	40	0.95	0|2|18	40	0.342105	11|3|5	38	0.075	17|3|0	40	0.829178	304|1009|3420	9466
		10	45236436	T	C	synonymous variant	LOW	PLEKHO2	ENSBTAG00000008411	p.Ala338Ala	0.3	9|10|1	40	0.925	1|1|18	40	0.45	8|6|6	40	0.775	1|7|12	40	0.817232	372|936|3288	9192
		10	45236536	A	G	missense variant	MODERATE	PLEKHO2	ENSBTAG00000008411	p.Leu305Pro	0.3	9|10|1	40	0.925	1|1|18	40	0.421053	8|6|5	38	0.775	1|7|12	40	0.821542	327|1026|3354	9414
		10	45236662	G	A	missense variant	MODERATE	PLEKHO2	ENSBTAG00000008411	p.Ser263Leu	0.25	10|10|0	40	0.95	0|2|18	40	0.375	12|1|7	40	0.775	1|7|12	40	0.829191	273|1076|3399	9496
		10	45236910	G	A	synonymous variant	LOW	PLEKHO2	ENSBTAG00000008411	p.Ala180Ala	0.7	1|10|9	40	0.05	18|2|0	40	0.3	10|8|2	40	0.225	12|7|1	40	0.143712	3688|1067|175	9860
		10	45238891	A	T	splice region variant	LOW	PLEKHO2	ENSBTAG00000008411		0.7	1|10|9	40	0.05	18|2|0	40	0.55	6|6|8	40	0.225	12|7|1	40	0.149216	3629|1095|185	9818
		10	45275416	A	G	splice region variant	LOW	PIF1	ENSBTAG00000007638		0.275	10|9|1	40	0.95	0|2|18	40	0.625	5|5|10	40	0.775	1|7|12	40	0.734844	511|1576|2812	9798
BTA11:73037764-73151247	DCMS	11	73068186	C	T	synonymous variant	LOW	OTOF	ENSBTAG00000009650	p.Val377Val	0.725	1|9|10	40	0.4	7|10|3	40	0.5	7|5|7	38	0.1	16|4|0	40	0.42412	1832|1899|1099	9660
		11	73079767	G	A	missense variant	MODERATE	OTOF	ENSBTAG00000009650	p.Arg1252His	0.75	0|10|10	40	0.375	7|11|2	40	0.4	9|6|5	40	0.1	16|4|0	40	0.371402	2100|1915|849	9728
		11	73085125	C	T	synonymous variant	LOW	OTOF	ENSBTAG00000009650	p.Tyr1479Tyr	0.75	0|10|10	40	0.375	7|11|2	40	0.394737	9|5|5	38	0.075	17|3|0	40	0.36684	2130|1831|849	9620
		11	73085781	C	T	synonymous variant	LOW	OTOF	ENSBTAG00000009650	p.Ala1561Ala	0.75	0|10|10	40	0.375	7|11|2	40	0.25	11|2|3	32	0.1	16|4|0	40	0.363675	2120|1688|850	9316
		11	73087461	T	C	synonymous variant	LOW	OTOF	ENSBTAG00000009650	p.Cys1680Cys	0.1	16|4|0	40	0.375	8|9|3	40	0.2	14|4|2	40	0.65	2|10|8	40	0.209608	3197|1355|350	9804
BTA11:83090001-83195000	PBS	11	83116276	C	T	splice region variant	LOW	NBAS	ENSBTAG00000014081		0.210526	11|8|0	38	0.45	5|12|3	40	0.625	0|15|5	40	0.725	2|7|11	40	0.472463	1553|2124|1280	9914
		11	83147392	T	C	missense variant	MODERATE	NBAS	ENSBTAG00000014081	p.Met1761Thr	0.222222	11|6|1	36	0.6	3|10|7	40	0.65	0|14|6	40	0.75	2|6|12	40	0.601228	945|2073|1951	9938
		11	83147405	T	C	synonymous variant	LOW	NBAS	ENSBTAG00000014081	p.Tyr1765Tyr	0.222222	11|6|1	36	0.6	3|10|7	40	0.65	0|14|6	40	0.75	2|6|12	40	0.601632	947|2061|1956	9928
		11	83147513	G	A	synonymous variant	LOW	NBAS	ENSBTAG00000014081	p.Glu1801Glu	0.210526	13|4|2	38	0.625	3|9|8	40	0.6	2|12|6	40	0.775	2|5|13	40	0.599717	961|2032|1946	9878
BTA12:21306931-21368734	DCMS	12	21309002	C	T	synonymous variant	LOW	CCDC70	ENSBTAG00000019863	p.Ile51Ile	0.75	2|6|12	40	0.625	2|11|7	40	0.275	11|7|2	40	0.25	11|8|1	40	0.67783	671|1823|2418	9824
		12	21362540	G	A	synonymous variant	LOW	ATP7B	ENSBTAG00000010353	p.Leu785Leu	0.05	18|2|0	40	0.05	18|2|0	40	0.526316	5|8|6	38	0.575	2|13|5	40	0.0637156	4366|511|59	9872
BTA13:52650001-52725000	FST	13	52671200	C	T	synonymous variant	LOW	SNRPB	ENSBTAG00000001038	p.Leu67Leu	0.6	3|10|7	40	0	20|0|0	40	0.275	11|7|2	40	0.875	0|5|15	40	0.0172101	4812|141|15	9936
		13	52701481	C	T	synonymous variant	LOW	TGM6	ENSBTAG00000037464	p.Ser682Ser	0.4	5|14|1	40	0	20|0|0	40	0.225	12|7|1	40	0.625	3|9|8	40	0.0085651	4886|67|9	9924
		13	52702720	C	T	synonymous variant	LOW	TGM6	ENSBTAG00000037464	p.Ser655Ser	0.375	6|13|1	40	0	20|0|0	40	0.2	13|6|1	40	0.65	2|10|8	40	0.00402414	4935|30|5	9940
		13	52702747	T	C	synonymous variant	LOW	TGM6	ENSBTAG00000037464	p.Pro646Pro	0.4	6|12|2	40	0	20|0|0	40	0.225	12|7|1	40	0.7	1|10|9	40	0.00864843	4895|68|9	9944
		13	52702772	G	C	missense variant	MODERATE	TGM6	ENSBTAG00000037464	p.Ala638Gly	0.425	5|13|2	40	0	20|0|0	40	0.2	13|6|1	40	0.7	1|10|9	40	0.0084507	4895|66|9	9940
		13	52702783	C	T	synonymous variant	LOW	TGM6	ENSBTAG00000037464	p.Gly634Gly	0.425	5|13|2	40	0	20|0|0	40	0.25	12|6|2	40	0.7	1|10|9	40	0.00874548	4897|67|10	9948
		13	52702804	C	T	splice region variant&synonymous variant	LOW	TGM6	ENSBTAG00000037464	p.Val627Val	0.425	5|13|2	40	0	20|0|0	40	0.275	11|7|2	40	0.7	1|10|9	40	0.0084524	4892|70|7	9938
		13	52710311	T	C	missense variant	MODERATE	TGM6	ENSBTAG00000037464	p.His498Arg	0.45	6|10|4	40	0	20|0|0	40	0.25	11|8|1	40	0.25	12|6|2	40	0.0170524	4772|140|14	9852
BTA15:51651871-51696907	HAPFLK, PBS	15	51654552	T	C	missense variant	MODERATE	NUMA1	ENSBTAG00000018449	p.Asn722Ser	0.875	0|5|15	40	0.275	10|9|1	40	0.75	2|6|12	40	0.275	9|11|0	40	0.438896	1735|1957|1144	9672
		15	51654815	T	C	synonymous variant	LOW	NUMA1	ENSBTAG00000018449	p.Glu634Glu	0.8	1|6|13	40	0.25	11|8|1	40	0.475	6|9|5	40	0.225	12|7|1	40	0.351466	2215|1853|776	9688
BTA15:80625001-80700000	FST	15	80634248	G	A	missense variant	MODERATE	ENSBTAG00000053550	ENSBTAG00000053550	p.His100Tyr	1	0|0|20	40	0.3	11|6|3	40	0.8	1|6|13	40	0.95	0|2|18	40	0.251516	2971|1465|512	9896
		15	80634368	T	C	missense variant	MODERATE	ENSBTAG00000053550	ENSBTAG00000053550	p.Thr60Ala	0.7	1|10|9	40	0.15	16|2|2	40	0.611111	3|8|7	36	0.315789	9|8|2	38	0.183068	3477|1065|366	9816
		15	80634436	T	C	missense variant	MODERATE	ENSBTAG00000053550	ENSBTAG00000053550	p.Glu37Gly	1	0|0|20	40	0.275	12|5|3	40	0.75	3|4|13	40	0.947368	0|2|17	38	0.239342	3067|1360|499	9852
		15	80634455	A	G	splice region variant	LOW	ENSBTAG00000053550	ENSBTAG00000053550		1	0|0|20	40	0.275	12|5|3	40	0.75	3|4|13	40	0.947368	0|2|17	38	0.238028	3070|1370|488	9856
		15	80634501	C	A	missense variant	MODERATE	ENSBTAG00000053550	ENSBTAG00000053550	p.Lys30Asn	0.5	5|10|5	40	0.2	15|2|3	40	0.175	13|7|0	40	0.325	10|7|3	40	0.112156	3996|787|161	9888
		15	80644074	T	C	missense variant	MODERATE	ENSBTAG00000040320	ENSBTAG00000040320	p.Gln204Arg	1	0|0|20	40	0.3	11|6|3	40	0.7	3|3|9	30	0.9	1|2|17	40	0.23984	3038|1331|503	9744
		15	80644894	T	C	missense variant	MODERATE	ENSBTAG00000040320	ENSBTAG00000040320	p.Gln183Arg	1	0|0|20	40	0.263158	12|4|3	38	0.763158	2|5|12	38	0.95	0|2|18	40	0.250965	2962|1451|510	9846
		15	80644918	T	C	missense variant	MODERATE	ENSBTAG00000040320	ENSBTAG00000040320	p.His175Arg	1	0|0|20	40	0.25	13|4|3	40	0.8	1|6|13	40	0.95	0|2|18	40	0.251067	2963|1445|513	9842
		15	80650511	G	C	missense variant&splice region variant	MODERATE	ENSBTAG00000040320	ENSBTAG00000040320	p.His118Gln	1	0|0|20	40	0.3	11|6|3	40	0.8	1|6|13	40	0.95	0|2|18	40	0.253941	2945|1493|510	9896
		15	80650531	C	T	missense variant	MODERATE	ENSBTAG00000040320	ENSBTAG00000040320	p.Gly112Arg	1	0|0|20	40	0.3	11|6|3	40	0.8	1|6|13	40	0.95	0|2|18	40	0.254345	2943|1493|512	9896
		15	80650544	A	C	missense variant	MODERATE	ENSBTAG00000040320	ENSBTAG00000040320	p.Phe107Leu	0.85	0|6|14	40	0.3	11|6|3	40	0.7	2|8|10	40	0.375	7|11|2	40	0.250101	2961|1499|488	9896
		15	80650695	A	G	missense variant	MODERATE	ENSBTAG00000040320	ENSBTAG00000040320	p.Leu57Ser	1	0|0|20	40	0.3	11|6|3	40	0.625	6|0|10	32	0.95	0|2|18	40	0.241439	3031|1337|509	9754
		15	80650781	T	C	splice acceptor variant	HIGH	ENSBTAG00000040320	ENSBTAG00000040320		0.7	0|12|8	40	0.25	12|6|2	40	0.55	2|14|4	40	0.625	0|15|5	40	0.20309	3164|1512|243	9838
		15	80650792	C	T	missense variant	MODERATE	ENSBTAG00000040320	ENSBTAG00000040320	p.Val25Met	0.65	1|12|7	40	0.175	15|3|2	40	0.475	4|13|3	40	0.325	9|9|2	40	0.157477	3579|1124|212	9830
		15	80650805	C	A	missense variant	MODERATE	ENSBTAG00000040320	ENSBTAG00000040320	p.Lys20Asn	0.75	0|10|10	40	0.275	12|5|3	40	0.575	2|13|5	40	0.625	0|15|5	40	0.216575	3118|1440|341	9798
		15	80650824	T	C	missense variant	MODERATE	ENSBTAG00000040320	ENSBTAG00000040320	p.Tyr14Cys	0.7	0|12|8	40	0.236842	12|5|2	38	0.675	2|9|9	40	0.6	0|16|4	40	0.224004	3037|1523|335	9790
		15	80651858	C	A	synonymous variant	LOW	ENSBTAG00000040320	ENSBTAG00000040320	p.Pro13Pro	1	0|0|19	38	0.25	13|4|3	40	0.5	7|0|7	28	0.944444	0|2|16	36	0.174262	3469|890|381	9480
		15	80655857	G	A	synonymous variant	LOW	ENSBTAG00000040320	ENSBTAG00000040320	p.Cys3Cys	0.7	1|10|9	40	0.175	15|3|2	40	0.65	3|8|9	40	0.325	9|9|2	40	0.192896	3417|1187|365	9938
		15	80655865	T	C	start lost	HIGH	ENSBTAG00000040320	ENSBTAG00000040320	p.Met1?	0.7	1|10|9	40	0.175	15|3|2	40	0.65	3|8|9	40	0.325	9|9|2	40	0.192703	3416|1178|367	9922
		15	80681292	G	C	missense variant	MODERATE	SLC43A3	ENSBTAG00000010060	p.Ser308Arg	1	0|0|20	40	0.275	11|7|2	40	0.75	2|6|12	40	0.95	0|2|18	40	0.248088	2946|1382|509	9674
		15	80682497	G	A	missense variant	MODERATE	SLC43A3	ENSBTAG00000010060	p.Pro252Leu	0.675	1|11|8	40	0.175	13|7|0	40	0.15	14|6|0	40	0.15	14|6|0	40	0.156453	3621|1072|235	9856
		15	80682533	C	T	missense variant	MODERATE	SLC43A3	ENSBTAG00000010060	p.Gly240Glu	0.675	1|11|8	40	0.175	13|7|0	40	0.1	16|4|0	40	0.175	14|5|1	40	0.158183	3613|1076|242	9862
		15	80684056	C	T	missense variant	MODERATE	SLC43A3	ENSBTAG00000010060	p.Arg222His	0.625	2|11|7	40	0.175	13|7|0	40	0.1	16|4|0	40	0.175	14|5|1	40	0.156288	3619|1054|241	9828
		15	80684148	A	G	synonymous variant	LOW	SLC43A3	ENSBTAG00000010060	p.Leu191Leu	0.85	0|6|14	40	0.3	11|6|3	40	0.675	3|7|10	40	0.4	6|12|2	40	0.248888	2974|1479|491	9888
		15	80688304	A	G	splice region variant	LOW	SLC43A3	ENSBTAG00000010060		0.85	0|6|14	40	0.3	11|6|3	40	0.725	1|9|10	40	0.4	6|12|2	40	0.250203	2956|1490|490	9872
BTA16:46970001-47040000	PBS	16	46997076	T	C	synonymous variant	LOW	ACOT7	ENSBTAG00000021202	p.Thr45Thr	0.45	8|6|6	40	0.9	1|2|17	40	0.6	4|8|8	40	0.975	0|1|19	40	0.748512	473|1504|2894	9742
BTA16:77608925-77646264	DCMS	16	77634295	C	T	missense variant	MODERATE	ENSBTAG00000046345	ENSBTAG00000046345	p.Cys11Tyr	0.0526316	17|2|0	38	0.3	10|8|2	40	1	0|0|1	2	0.5	5|10|5	40	0.14474	3081|716|224	8042
		16	77634311	A	T	missense variant	MODERATE	ENSBTAG00000046345	ENSBTAG00000046345	p.Trp6Arg	0.0882353	14|3|0	34	0.35	9|8|3	40	nan	0|0|0	0	0.5	5|10|5	40	0.175635	2839|818|283	7880
BTA17:7554898-7590178	DCMS	17	7567322	C	A	missense variant	MODERATE	DCLK2	ENSBTAG00000008098	p.Arg796Met	0.625	3|9|8	40	0.35	9|8|3	40	0.236842	13|3|3	38	0.3	9|10|1	40	0.349798	2306|1509|892	9414
BTA18:2300001-2425000	FST	18	2318429	G	A	missense variant	MODERATE	WDR59	ENSBTAG00000016878	p.Ser64Phe	0.45	7|8|5	40	0	20|0|0	40	0.5	7|6|7	40	0.05	18|2|0	40	0.0261886	4740|188|36	9928
		18	2318485	C	A	synonymous variant	LOW	WDR59	ENSBTAG00000016878	p.Pro45Pro	0.35	10|6|4	40	0.025	19|1|0	40	0.175	14|5|1	40	0.025	19|1|0	40	0.0211864	4764|174|18	9912
		18	2318501	C	A	missense variant	MODERATE	WDR59	ENSBTAG00000016878	p.Cys40Phe	0.7	2|8|10	40	0.475	7|7|6	40	0.125	15|5|0	40	0.05	18|2|0	40	0.315939	2435|1868|622	9850
BTA18:52950001-53050000	FST	18	52957867	G	T	synonymous variant	LOW	CKM	ENSBTAG00000013921	p.Pro344Pro	0.15	15|4|1	40	0.4	6|12|2	40	0.0263158	18|1|0	38	0.075	17|3|0	40	0.485591	1653|1585|1516	9508
		18	52978867	A	G	synonymous variant	LOW	KLC3	ENSBTAG00000002070	p.Ala100Ala	0.325	11|5|4	40	0	20|0|0	40	0	20|0|0	40	0.2	12|8|0	40	0.0026121	4571|22|1	9188
		18	52981954	T	G	missense variant	MODERATE	KLC3	ENSBTAG00000002070	p.Met428Arg	0.4	8|8|4	40	0	20|0|0	40	0	20|0|0	40	0.2	12|8|0	40	0.0260482	4585|215|18	9636
		18	52992871	A	G	splice region variant	LOW	ERCC2	ENSBTAG00000002072		0.4	8|8|4	40	0	20|0|0	40	0	19|0|0	38	0.2	12|8|0	40	0.0256547	4481|191|25	9394
		18	53032546	G	A	synonymous variant	LOW	ERCC1	ENSBTAG00000017355	p.Arg140Arg	0.15	15|4|1	40	0.325	8|11|1	40	0.1	16|4|0	40	0.075	17|3|0	40	0.452371	1718|1853|1258	9658
BTA18:63325001-63375000	FST	18	63327602	T	C	start lost	HIGH	ENSBTAG00000054608	ENSBTAG00000054608	p.Met1?	0.357143	6|6|2	28	0.0263158	18|1|0	38	0.0294118	16|1|0	34	0	17|0|0	34	0.0127938	4691|109|7	9614
		18	63327616	G	A	missense variant	MODERATE	ENSBTAG00000054608	ENSBTAG00000054608	p.Asp6Asn	0.333333	7|6|2	30	0.0263158	18|1|0	38	0.0294118	16|1|0	34	0	17|0|0	34	0.0133389	4677|114|7	9596
		18	63327622	C	T	missense variant	MODERATE	ENSBTAG00000054608	ENSBTAG00000054608	p.Arg8Cys	0.333333	7|6|2	30	0.0263158	18|1|0	38	0.0294118	16|1|0	34	0	17|0|0	34	0.0131332	4678|112|7	9594
		18	63327640	G	A	missense variant	MODERATE	ENSBTAG00000054608	ENSBTAG00000054608	p.Ala14Thr	0.333333	7|6|2	30	0.0263158	18|1|0	38	0.0294118	16|1|0	34	0	17|0|0	34	0.0120884	4688|104|6	9596
		18	63327643	G	T	missense variant	MODERATE	ENSBTAG00000054608	ENSBTAG00000054608	p.Ala15Ser	0.333333	7|6|2	30	0.0263158	18|1|0	38	0.0294118	16|1|0	34	0	17|0|0	34	0.0123122	4680|106|6	9584
		18	63327758	T	C	missense variant	MODERATE	ENSBTAG00000054608	ENSBTAG00000054608	p.Met53Thr	0.423077	6|3|4	26	0	19|0|0	38	0.0588235	16|0|1	34	0	17|0|0	34	0.03903	4481|271|52	9608
		18	63327829	G	T	missense variant	MODERATE	ENSBTAG00000054608	ENSBTAG00000054608	p.Ala77Ser	0.307692	7|4|2	26	0	19|0|0	38	0	16|0|0	32	0	16|0|0	32	0.00540765	4766|32|10	9616
		18	63336005	A	G	synonymous variant	LOW	ENSBTAG00000054213	ENSBTAG00000054213	p.Thr21Thr	0.409091	5|3|3	22	0	19|0|0	38	0.323529	10|3|4	34	0	17|0|0	34	0.0819423	3939|592|82	9226
		18	63336124	C	T	missense variant	MODERATE	ENSBTAG00000054213	ENSBTAG00000054213	p.Ala61Val	0.4	5|2|3	20	0	18|0|0	36	0	15|0|0	30	0	17|0|0	34	0.00411701	4587|18|10	9230
		18	63336125	T	G						0.4	5|2|3	20	0	18|0|0	36	0	15|0|0	30	0	17|0|0	34	0.00639913	4568|25|17	9220
		18	63336128	G	T	synonymous variant	LOW	ENSBTAG00000054213	ENSBTAG00000054213	p.Val62Val	0.4	5|2|3	20	0	18|0|0	36	0	16|0|0	32	0	17|0|0	34	0.00672451	4566|26|18	9220
		18	63336159	G	A	missense variant	MODERATE	ENSBTAG00000054213	ENSBTAG00000054213	p.Val73Ile	0.4	5|2|3	20	0	19|0|0	38	0.0625	15|0|1	32	0	17|0|0	34	0.0067027	4580|28|17	9250
		18	63336197	T	C	synonymous variant	LOW	ENSBTAG00000054213	ENSBTAG00000054213	p.Pro85Pro	0.45	4|3|3	20	0	19|0|0	38	0.34375	9|3|4	32	0	17|0|0	34	0.0814205	3954|576|88	9236
		18	63336218	G	A	synonymous variant	LOW	ENSBTAG00000054213	ENSBTAG00000054213	p.Lys92Lys	0.45	4|3|3	20	0	18|0|0	36	0.0625	15|0|1	32	0	17|0|0	34	0.00661462	4569|23|19	9222
		18	63336235	G	A	missense variant	MODERATE	ENSBTAG00000054213	ENSBTAG00000054213	p.Arg98Gln	0.45	4|3|3	20	0	18|0|0	36	0.0625	15|0|1	32	0	17|0|0	34	0.00672451	4566|26|18	9220
		18	63336238	G	A	missense variant	MODERATE	ENSBTAG00000054213	ENSBTAG00000054213	p.Arg99Lys	0.45	4|3|3	20	0	18|0|0	36	0.0625	15|0|1	32	0	17|0|0	34	0.00661462	4567|27|17	9222
		18	63336247	A	T	missense variant	MODERATE	ENSBTAG00000054213	ENSBTAG00000054213	p.His102Leu	0.45	4|3|3	20	0	18|0|0	36	0.0625	15|0|1	32	0	17|0|0	34	0.00661318	4568|27|17	9224
		18	63336270	G	T	missense variant	MODERATE	ENSBTAG00000054213	ENSBTAG00000054213	p.Gly110Cys	0.45	4|3|3	20	0	18|0|0	36	0.34375	9|3|4	32	0	17|0|0	34	0.073667	3978|557|60	9190
		18	63336275	C	T	synonymous variant	LOW	ENSBTAG00000054213	ENSBTAG00000054213	p.Ile111Ile	0.409091	5|3|3	22	0	19|0|0	38	0.0588235	16|0|1	34	0	17|0|0	34	0.00661605	4566|27|17	9220
		18	63336293	T	C	synonymous variant	LOW	ENSBTAG00000054213	ENSBTAG00000054213	p.Ser117Ser	0.409091	5|3|3	22	0	19|0|0	38	0.0625	15|0|1	32	0	17|0|0	34	0.00673035	4562|26|18	9212
		18	63336307	C	A	missense variant	MODERATE	ENSBTAG00000054213	ENSBTAG00000054213	p.Pro122His	0.318182	5|5|1	22	0	19|0|0	38	0.0588235	16|0|1	34	0	17|0|0	34	0.00641304	4558|25|17	9200
		18	63336389	T	C	synonymous variant	LOW	ENSBTAG00000054213	ENSBTAG00000054213	p.Ser149Ser	0.409091	5|3|3	22	0	19|0|0	38	0.0625	15|0|1	32	0	17|0|0	34	0.0105297	4529|57|20	9212
		18	63336395	G	A	synonymous variant	LOW	ENSBTAG00000054213	ENSBTAG00000054213	p.Leu151Leu	0.409091	5|3|3	22	0	19|0|0	38	0.0625	15|0|1	32	0	17|0|0	34	0.0105206	4533|57|20	9220
		18	63336502	T	C	missense variant	MODERATE	ENSBTAG00000054213	ENSBTAG00000054213	p.Met187Thr	0.318182	5|5|1	22	0	19|0|0	38	0.0333333	14|1|0	30	0	17|0|0	34	0.00724481	4558|65|1	9248
		18	63336535	T	A	missense variant	MODERATE	ENSBTAG00000054213	ENSBTAG00000054213	p.Phe198Tyr	0.318182	5|5|1	22	0	18|0|0	36	0.0333333	14|1|0	30	0	17|0|0	34	0.00670415	4562|62|0	9248
		18	63336537	A	T	missense variant	MODERATE	ENSBTAG00000054213	ENSBTAG00000054213	p.Ile199Phe	0.318182	5|5|1	22	0	18|0|0	36	0.03125	15|1|0	32	0	17|0|0	34	0.00768066	4553|67|2	9244
		18	63336543	C	G	missense variant	MODERATE	ENSBTAG00000054213	ENSBTAG00000054213	p.Leu201Val	0.318182	5|5|1	22	0	19|0|0	38	0.03125	15|1|0	32	0	17|0|0	34	0.007679	4554|67|2	9246
		18	63336549	G	C	missense variant	MODERATE	ENSBTAG00000054213	ENSBTAG00000054213	p.Val203Leu	0.318182	5|5|1	22	0	19|0|0	38	0.03125	15|1|0	32	0	17|0|0	34	0.00757904	4550|66|2	9236
		18	63336584	T	C	synonymous variant	LOW	ENSBTAG00000054213	ENSBTAG00000054213	p.Leu214Leu	0.409091	5|3|3	22	0	19|0|0	38	0.0625	15|0|1	32	0	17|0|0	34	0.00976562	4537|52|19	9216
		18	63336602	A	G	synonymous variant	LOW	ENSBTAG00000054213	ENSBTAG00000054213	p.Val220Val	0.454545	4|4|3	22	0	19|0|0	38	0.133333	12|2|1	30	0.0882353	14|3|0	34	0.068093	4113|355|136	9208
		18	63336686	T	C	synonymous variant	LOW	ENSBTAG00000054213	ENSBTAG00000054213	p.Thr248Thr	0.727273	1|4|6	22	0.131579	16|1|2	38	0.533333	3|8|4	30	0.0882353	14|3|0	34	0.352935	2130|1693|777	9200
		18	63336717	C	G	missense variant	MODERATE	ENSBTAG00000054213	ENSBTAG00000054213	p.Leu259Val	0.409091	5|3|3	22	0	19|0|0	38	0.0625	15|0|1	32	0	17|0|0	34	0.0101556	4551|60|17	9256
		18	63336721	T	C	missense variant	MODERATE	ENSBTAG00000054213	ENSBTAG00000054213	p.Phe260Ser	0.45	4|3|3	20	0	19|0|0	38	0.0625	15|0|1	32	0	17|0|0	34	0.0101688	4545|60|17	9244
		18	63361274	G	T	synonymous variant	LOW	ENSBTAG00000051005	ENSBTAG00000051005	p.Leu84Leu	0.333333	6|4|2	24	0	19|0|0	38	0.0666667	14|0|1	30	0	17|0|0	34	0.00814155	4537|63|6	9212
		18	63361331	C	T	synonymous variant	LOW	ENSBTAG00000051005	ENSBTAG00000051005	p.Thr103Thr	0.409091	5|3|3	22	0	19|0|0	38	0.0666667	14|0|1	30	0	16|0|0	32	0.00670851	4568|44|9	9242
		18	63361687	A	T	missense variant	MODERATE	ENSBTAG00000051005	ENSBTAG00000051005	p.His222Leu	0.321429	7|5|2	28	0	19|0|0	38	0	16|0|0	32	0	15|0|0	30	0.011418	4503|85|10	9196
		18	63361712	C	T	synonymous variant	LOW	ENSBTAG00000051005	ENSBTAG00000051005	p.Cys230Cys	0.321429	7|5|2	28	0	19|0|0	38	0	16|0|0	32	0	15|0|0	30	0.00877003	4541|73|4	9236
		18	63361731	A	G	missense variant	MODERATE	ENSBTAG00000051005	ENSBTAG00000051005	p.Thr237Ala	0.321429	7|5|2	28	0	19|0|0	38	0	16|0|0	32	0	15|0|0	30	0.0119048	4520|90|10	9240
		18	63361816	T	C	missense variant	MODERATE	ENSBTAG00000051005	ENSBTAG00000051005	p.Leu265Ser	0.333333	5|6|1	24	0	19|0|0	38	0.0588235	16|0|1	34	0	15|0|0	30	0.0158576	4508|107|20	9270
		18	63361915	C	T	missense variant	MODERATE	ENSBTAG00000051005	ENSBTAG00000051005	p.Pro298Leu	0.409091	5|3|3	22	0	19|0|0	38	0.0625	15|0|1	32	0	17|0|0	34	0.0126323	4534|77|20	9262
BTA19:42420001-42490000	HAPFLK, PBS, DCMS	19	42428145	C	T	synonymous variant	LOW	STAT3	ENSBTAG00000021523	p.Thr500Thr	0.025	19|1|0	40	0.45	5|12|3	40	0.75	2|6|12	40	0.45	6|10|4	40	0.339829	2436|1599|866	9802
		19	42429361	G	A	splice region variant	LOW	STAT3	ENSBTAG00000021523		0.025	19|1|0	40	0.45	5|12|3	40	0.75	2|6|12	40	0.45	6|10|4	40	0.34488	2411|1627|884	9844
		19	42431578	T	C	synonymous variant	LOW	STAT3	ENSBTAG00000021523	p.Ser405Ser	0.025	19|1|0	40	0.475	4|13|3	40	0.763158	2|5|12	38	0.45	6|10|4	40	0.336939	2486|1587|873	9892
BTA19:52350001-52450000	FST	19	52352101	G	A	synonymous variant	LOW	ENSBTAG00000017233	ENSBTAG00000017233	p.Pro330Pro	0.375	8|9|3	40	0.1	17|2|1	40	0.525	7|5|8	40	0.45	7|8|5	40	0.0552759	4504|375|87	9932
		19	52360990	G	C	synonymous variant	LOW	ENSBTAG00000017233	ENSBTAG00000017233	p.Thr62Thr	0.35	7|12|1	40	0.1	17|2|1	40	0.525	7|5|8	40	0.45	7|8|5	40	0.0236991	4770|141|47	9916
		19	52361130	T	C	missense variant	MODERATE	ENSBTAG00000017233	ENSBTAG00000017233	p.Ile16Val	0.35	7|12|1	40	0.1	17|2|1	40	0.525	8|3|9	40	0.45	7|8|5	40	0.0236268	4764|142|46	9904
		19	52363241	C	T	splice donor variant	HIGH	ENSBTAG00000017233	ENSBTAG00000017233		0.4	6|12|2	40	0.075	18|1|1	40	0.525	7|5|8	40	0.45	7|8|5	40	0.0230336	4788|137|46	9942
		19	52407257	C	A	splice region variant	LOW	SLC26A11	ENSBTAG00000015276		0.375	6|13|1	40	0.1	17|2|1	40	0.5	8|4|8	40	0.45	7|8|5	40	0.0236514	4775|151|42	9936
		19	52418347	A	G	synonymous variant	LOW	SLC26A11	ENSBTAG00000015276	p.His217His	0.375	6|13|1	40	0.075	18|1|1	40	0.526316	7|4|8	38	0.45	7|8|5	40	0.0247825	4747|147|49	9886
		19	52431423	C	T	synonymous variant	LOW	CARD14	ENSBTAG00000015261	p.Gln991Gln	0.375	6|13|1	40	0.125	17|1|2	40	0.525	7|5|8	40	0.45	7|8|5	40	0.0240453	4754|152|43	9898
		19	52438397	A	G	synonymous variant	LOW	CARD14	ENSBTAG00000015261	p.Tyr678Tyr	0.375	6|13|1	40	0	20|0|0	40	0.125	15|5|0	40	0.45	7|8|5	40	0.0365209	4592|287|36	9830
		19	52438692	A	G	synonymous variant	LOW	CARD14	ENSBTAG00000015261	p.Ala637Ala	0.425	5|13|2	40	0.1	17|2|1	40	0.475	9|3|8	40	0.45	7|8|5	40	0.0565428	4472|400|80	9904
		19	52442509	A	G	missense variant	MODERATE	CARD14	ENSBTAG00000015261	p.Phe497Ser	0.425	5|13|2	40	0.125	17|1|2	40	0.5	8|4|8	40	0.45	7|8|5	40	0.0819789	4213|611|98	9844
		19	52445298	T	C	splice region variant	LOW	CARD14	ENSBTAG00000015261		0.5	3|14|3	40	0.075	18|1|1	40	0.55	6|6|8	40	0.45	7|8|5	40	0.0569056	4451|412|75	9876
		19	52445350	A	G	synonymous variant	LOW	CARD14	ENSBTAG00000015261	p.Asn348Asn	0.5	3|14|3	40	0.1	17|2|1	40	0.575	5|7|8	40	0.45	7|8|5	40	0.0573936	4463|419|75	9914
BTA20:66453061-66472485	DCMS	20	66465726	G	A	synonymous variant	LOW	TENT4A	ENSBTAG00000003381	p.Pro90Pro	0.8	1|6|13	40	0.225	12|7|1	40	0.4	10|4|6	40	0.875	1|3|16	40	0.463422	1618|1781|1276	9350
BTA21:1150001-1350000	FST	21	1161354	G	A	missense variant	MODERATE	MKRN3	ENSBTAG00000053916	p.Gly194Asp	0.825	0|7|13	40	0	20|0|0	40	0.4	8|8|4	40	0.85	0|6|14	40	0.0628791	4459|352|135	9892
		21	1161569	G	A	missense variant	MODERATE	MKRN3	ENSBTAG00000053916	p.Val266Ile	0.825	0|7|13	40	0	20|0|0	40	0.4	7|10|3	40	0.85	0|6|14	40	0.0659352	4443|393|131	9934
		21	1162061	G	A	missense variant	MODERATE	MKRN3	ENSBTAG00000053916	p.Val430Met	0.025	19|1|0	40	0.3	12|4|4	40	0	20|0|0	40	0	20|0|0	40	0.36315	2354|1607|997	9916
		21	1206086	T	C	missense variant	MODERATE	MAGEL2	ENSBTAG00000045998	p.Glu851Gly	0.725	1|9|10	40	0	20|0|0	40	0.175	15|3|2	40	0.375	8|9|3	40	0.0555443	4482|354|97	9866
		21	1207300	C	T	synonymous variant	LOW	MAGEL2	ENSBTAG00000045998	p.Pro446Pro	0.725	1|9|10	40	0	20|0|0	40	0.205882	12|3|2	34	0.375	8|9|3	40	0.0488755	4152|239|100	8982
BTA21:44275001-44325000	FST	21	44284575	A	G	synonymous variant	LOW	NPAS3	ENSBTAG00000004462	p.Gly398Gly	0.45	5|12|3	40	0.125	15|5|0	40	0.184211	13|5|1	38	0.525	4|11|5	40	0.0720538	4090|513|81	9368
BTA23:13525001-13600000	FST	23	13525275	T	C	synonymous variant	LOW	KIF6	ENSBTAG00000027197	p.Thr104Thr	0.525	4|11|5	40	0.125	15|5|0	40	0.625	3|9|8	40	0.3	9|10|1	40	0.15511	3609|1165|187	9922
BTA25:3250001-3300000	FST	25	3261223	A	G	synonymous variant	LOW	ADCY9	ENSBTAG00000016629	p.Ala905Ala	0.625	1|13|6	40	0.4	5|14|1	40	0.4	9|6|5	40	0.325	8|11|1	40	0.163161	3568|1060|269	9794
BTA26:13325001-13375000	FST	26	13368695	G	A	synonymous variant	LOW	TNKS2	ENSBTAG00000009279	p.Pro166Pro	0.777778	1|6|11	36	0.05	18|2|0	40	0.3	9|10|1	40	0.375	9|7|4	40	0.0476478	4525|424|25	9948
		26	13370810	A	C	synonymous variant	LOW	TNKS2	ENSBTAG00000009279	p.Val202Val	0.78125	2|3|11	32	0.05	18|2|0	40	0.35	7|12|1	40	0.4	8|8|4	40	0.0472782	4513|425|22	9920
		26	13374277	T	C	synonymous variant	LOW	TNKS2	ENSBTAG00000009279	p.Tyr299Tyr	0.666667	3|4|8	30	0.05	18|2|0	40	0.3	9|10|1	40	0.421053	7|8|4	38	0.0464976	4527|420|21	9936
BTA27:33200697-33420811	DCMS	27	33348768	C	T	synonymous variant	LOW	LSM1	ENSBTAG00000001612	p.Pro3Pro	0.75	2|6|12	40	0.6	3|10|7	40	0.583333	5|5|8	36	0.15	14|6|0	40	0.62715	865|1651|2018	9068
BTA28:28425001-28475000	FST	28	28429810	T	C	synonymous variant	LOW	MICU1	ENSBTAG00000005807	p.Ala391Ala	0.411765	7|6|4	34	0	20|0|0	40	0.6	4|8|8	40	0.65	3|8|9	40	0.0153893	4854|81|36	9942
		28	28445515	A	G	synonymous variant	LOW	MICU1	ENSBTAG00000005807	p.Leu344Leu	0.368421	10|4|5	38	0	20|0|0	40	0.55	6|6|8	40	0.575	3|11|6	40	0.0174395	4827|93|40	9920
BTA28:35420001-35525000	PBS	28	35467545	G	A	synonymous variant	LOW	CL46	ENSBTAG00000006536	p.Leu19Leu	0.1	16|4|0	40	0.675	1|11|8	40	0.475	5|11|4	40	0.7	1|10|9	40	0.505169	1434|2014|1485	9866
		28	35472936	T	C	missense variant	MODERATE	CL46	ENSBTAG00000006536	p.Leu168Pro	0.875	0|5|15	40	0.3	9|10|1	40	0.35	9|8|3	40	0.275	9|11|0	40	0.461985	1649|1981|1276	9812
		28	35473370	T	C	synonymous variant	LOW	CL46	ENSBTAG00000006536	p.Gly193Gly	0.125	15|5|0	40	0.725	1|9|10	40	0.45	7|8|5	40	0.7	1|10|9	40	0.495609	1496|1947|1453	9792
		28	35473427	G	T	missense variant	MODERATE	CL46	ENSBTAG00000006536	p.Glu212Asp	0.875	0|5|15	40	0.275	10|9|1	40	0.375	8|9|3	40	0.25	10|10|0	40	0.46668	1634|1966|1307	9814
		28	35476348	G	C	splice region variant	LOW	CL46	ENSBTAG00000006536		0.125	15|5|0	40	0.625	3|9|8	40	0.447368	7|7|5	38	0.725	0|11|9	40	0.482099	1583|1868|1409	9720
		28	35476360	C	G	missense variant	MODERATE	CL46	ENSBTAG00000006536	p.Leu247Val	0.875	0|5|15	40	0.3	9|10|1	40	0.4	7|10|3	40	0.275	9|11|0	40	0.414306	1848|2011|1013	9744
		28	35476428	A	G	synonymous variant	LOW	CL46	ENSBTAG00000006536	p.Ser269Ser	0.15	14|6|0	40	0.675	1|11|8	40	0.425	7|9|4	40	0.7	1|10|9	40	0.491186	1507|1893|1422	9644
		28	35476441	C	A	missense variant	MODERATE	CL46	ENSBTAG00000006536	p.Leu274Ile	0.8	0|8|12	40	0.325	8|11|1	40	0.475	6|9|5	40	0.3	9|10|1	40	0.48071	1572|1890|1385	9694
		28	35492858	T	C	splice region variant	LOW	ENSBTAG00000052810	ENSBTAG00000052810		0.875	0|5|15	40	0.3	9|10|1	40	0.45	7|8|5	40	0.175	13|7|0	40	0.466259	1632|1972|1301	9810
		28	35493212	G	C	missense variant	MODERATE	ENSBTAG00000052810	ENSBTAG00000052810	p.Glu95Asp	0.875	0|5|15	40	0.25	10|10|0	40	0.4	8|8|4	40	0.175	13|7|0	40	0.467808	1619|1986|1303	9816
		28	35497253	C	A	missense variant	MODERATE	ENSBTAG00000052810	ENSBTAG00000052810	p.Leu271Ile	0.525	5|9|6	40	0.275	10|9|1	40	0.25	11|8|1	40	0.025	19|1|0	40	0.408257	1987|1831|1087	9810
		28	35497399	A	G	synonymous variant	LOW	ENSBTAG00000052810	ENSBTAG00000052810	p.Thr319Thr	0.833333	1|4|13	36	0.15	15|4|1	40	0.236842	12|5|2	38	0.05	18|2|0	40	0.346848	2421|1167|1012	9200
		28	35516715	G	A	synonymous variant	LOW	CL43	ENSBTAG00000054756	p.Pro272Pro	0.025	19|1|0	40	0.575	2|13|5	40	0.525	5|9|6	40	0.35	9|8|3	40	0.29522	2619|1721|597	9874
BTA29:44006647-44093269	HAPFLK	29	44051876	A	G	synonymous variant	LOW	TSGA10IP	ENSBTAG00000003093	p.Ala1Ala	0	20|0|0	40	0.2	12|8|0	40	0.05	18|2|0	40	0.65	3|8|9	40	0.118294	3919|905|134	9916
		29	44052663	G	A	synonymous variant	LOW	TSGA10IP	ENSBTAG00000003093	p.Ala146Ala	0	20|0|0	40	0.175	13|7|0	40	0.105263	15|4|0	38	0.65	3|8|9	40	0.116423	3865|846|142	9706
		29	44052701	C	T	missense variant	MODERATE	TSGA10IP	ENSBTAG00000003093	p.Ala159Val	0	20|0|0	40	0.175	13|7|0	40	0.1	16|4|0	40	0.65	3|8|9	40	0.116839	3845|859|136	9680
		29	44052708	G	A	synonymous variant	LOW	TSGA10IP	ENSBTAG00000003093	p.Pro161Pro	0	20|0|0	40	0.175	13|7|0	40	0.105263	15|4|0	38	0.65	3|8|9	40	0.118304	3824|878|133	9670
		29	44053003	G	A	missense variant	MODERATE	TSGA10IP	ENSBTAG00000003093	p.Ala260Thr	0	20|0|0	40	0.2	12|8|0	40	0.075	17|3|0	40	0.65	3|8|9	40	0.111453	3921|832|128	9762
		29	44053507	T	C	synonymous variant	LOW	TSGA10IP	ENSBTAG00000003093	p.Asp368Asp	0	20|0|0	40	0.175	13|7|0	40	0.075	17|3|0	40	0.65	3|8|9	40	0.11456	3939|879|127	9890
		29	44064939	G	A	splice region variant	LOW	SART1	ENSBTAG00000003094		0.5	4|12|4	40	0	20|0|0	40	0	20|0|0	40	0.2	14|4|2	40	0.0108939	4809|97|5	9822
		29	44066514	G	A	synonymous variant	LOW	SART1	ENSBTAG00000003094	p.Lys411Lys	0.5	4|12|4	40	0	20|0|0	40	0	20|0|0	40	0.225	13|5|2	40	0.0110324	4837|97|6	9880
		29	44066547	C	T	synonymous variant	LOW	SART1	ENSBTAG00000003094	p.Asp422Asp	0.5	4|12|4	40	0	20|0|0	40	0	20|0|0	40	0.225	13|5|2	40	0.0113775	4815|102|5	9844
		29	44066665	C	T	splice region variant	LOW	SART1	ENSBTAG00000003094		0.5	4|12|4	40	0	20|0|0	40	0	19|0|0	38	0.225	13|5|2	40	0.0115217	4712|99|6	9634
BTA29:46326705-46341632	DCMS	29	46339253	T	C	missense variant	MODERATE	ENSBTAG00000016774	ENSBTAG00000016774	p.Ile265Met	0.15	15|4|1	40	0.425	6|11|3	40	0.175	13|7|0	40	0.925	0|3|17	40	0.625236	963|1653|2159	9550
		29	46339433	T	C	synonymous variant	LOW	ENSBTAG00000016774	ENSBTAG00000016774	p.Arg205Arg	0.175	14|5|1	40	0.675	2|9|9	40	0.275	10|9|1	40	0.95	0|2|18	40	0.683663	753|1534|2518	9610
		29	46339581	G	A	missense variant	MODERATE	ENSBTAG00000016774	ENSBTAG00000016774	p.Thr156Met	0.15	15|4|1	40	0.65	3|8|9	40	0.175	13|7|0	40	0.95	0|2|18	40	0.677044	778|1556|2484	9636
		29	46339701	A	G	missense variant	MODERATE	ENSBTAG00000016774	ENSBTAG00000016774	p.Val116Ala	0.175	14|5|1	40	0.65	3|8|9	40	0.275	10|9|1	40	0.95	0|2|18	40	0.681548	756|1598|2529	9766
		29	46339773	A	G	missense variant	MODERATE	ENSBTAG00000016774	ENSBTAG00000016774	p.Ile92Thr	0.15	15|4|1	40	0.675	2|9|9	40	0.2	13|6|1	40	0.95	0|2|18	40	0.677377	757|1649|2496	9804
		29	46339984	T	C	missense variant	MODERATE	ENSBTAG00000016774	ENSBTAG00000016774	p.Ser22Gly	0.175	14|5|1	40	0.65	3|8|9	40	0.275	10|9|1	40	0.95	0|2|18	40	0.683721	743|1611|2542	9792
		29	46340022	G	A	missense variant	MODERATE	ENSBTAG00000016774	ENSBTAG00000016774	p.Pro9Leu	0.15	15|4|1	40	0.675	2|9|9	40	0.157895	13|6|0	38	0.95	0|2|18	40	0.676506	748|1693|2488	9858
		29	46340031	A	G	missense variant	MODERATE	ENSBTAG00000016774	ENSBTAG00000016774	p.Leu6Pro	0.15	15|4|1	40	0.675	2|9|9	40	0.175	13|7|0	40	0.95	0|2|18	40	0.675689	751|1697|2484	9864

## Sheet: Table S5
Supplementary Table 5. Candidate SNPs from top 1% of results of single-point FST analysis for Wagyu cattle and their alternative allele frequencies and genotype distributions in the 1000 Bull Genomes Project (1KBGP)
WEIR_AND_COCKERHAM_FST	#CHROM	POS	REF	ALT	CATEGORY	IMPACT	CATTLE GENE NAME	Genes previously found in Shi et al. 2023	ENSEMBL GENE NAME	CHANGE	Wagyu			1KBGP
											ALT_FREQ	REF|HET|ALT	COUNT	ALT_FREQ	REF|HET|ALT	COUNT
0.991544	5	73903010	C	T	stop_gained	HIGH	RBFOX2		ENSBTAG00000020125	p.Trp350*	0.6	3|10|7	40	0.000591483	5067|4|1	10144
0.990545	10	3638331	G	C	missense_variant	MODERATE	ENSBTAG00000023186		ENSBTAG00000023186	p.Ala21Pro	0.775	0|9|11	40	0.00217563	5038|14|4	10112
0.989673	10	8177044	G	A	missense_variant	MODERATE	AGGF1		ENSBTAG00000034823	p.Glu4Lys	0.6	4|8|8	40	0.000854884	4673|4|2	9358
0.989073	20	23285143	G	C	missense_variant	MODERATE	IL31RA		ENSBTAG00000004351	p.Arg671Gly	0.5	4|12|4	40	0.000395413	5054|4|0	10116
0.98892	1	100006396	A	T	missense_variant	MODERATE	SERPINI2		ENSBTAG00000011423	p.Lys264Met	0.575	5|7|8	40	0.000888626	5057|5|2	10128
0.988494	16	66279793	A	G	missense_variant	MODERATE	IVNS1ABP	IVNS1ABP	ENSBTAG00000014249	p.Ile614Thr	0.675	1|11|8	40	0.00178183	5034|16|1	10102
0.988304	21	66733694	C	T	stop_gained	HIGH	PPP2R5C		ENSBTAG00000020192	p.Gln32*	0.575	4|9|7	40	0.000989903	5042|8|1	10102
0.987844	10	7901963	C	T	missense_variant	MODERATE	IQGAP2		ENSBTAG00000000897	p.Leu1103Phe	0.625	3|9|8	40	0.00147871	5057|15|0	10144
0.987692	3	10343996	G	A	missense_variant	MODERATE	ENSBTAG00000054539		ENSBTAG00000054539	p.Arg66Cys	0.675	2|9|9	40	0.00197122	5056|14|3	10146
0.987532	23	16900335	C	T	missense_variant	MODERATE	CRIP3		ENSBTAG00000006357	p.Arg155Gln	0.45	6|10|4	40	0.000297974	5031|3|0	10068
0.987366	13	75230971	G	T	missense_variant	MODERATE	ENSBTAG00000047336		ENSBTAG00000047336	p.Arg108Ser	0.475	5|11|4	40	0.000414079	4826|4|0	9660
0.986995	27	15734163	C	A	missense_variant	MODERATE	PDLIM3		ENSBTAG00000017183	p.Cys44Phe	0.725	3|5|12	40	0.00266798	5044|5|11	10120
0.986748	4	50400023	T	C	missense_variant	MODERATE	CTTNBP2		ENSBTAG00000021469	p.Leu17Pro	0.5	4|12|4	40	0.000691973	5053|3|2	10116
0.986081	8	714779	C	T	missense_variant	MODERATE	PALLD		ENSBTAG00000001081	p.Pro64Leu	0.65	2|10|8	40	0.00204666	4871|10|5	9772
0.985964	26	20960256	A	T	missense_variant	MODERATE	CPN1		ENSBTAG00000023941	p.His433Gln	0.5	5|10|5	40	0.000791452	5046|8|0	10108
0.985871	18	50027714	A	G	missense_variant	MODERATE	SNRPA		ENSBTAG00000009077	p.Met97Val	0.4	9|6|5	40	0.000198177	5044|2|0	10092
0.985605	5	28939692	T	G	missense_variant	MODERATE	ENSBTAG00000002355		ENSBTAG00000002355	p.Tyr51Asp	0.35	8|10|2	40	0	5068|0|0	10136
0.985587	23	29184344	C	T	missense_variant	MODERATE	ENSBTAG00000053227		ENSBTAG00000053227	p.Arg221Trp	0.35	9|8|3	40	0	5062|0|0	10124
0.985146	10	36213727	C	T	missense_variant	MODERATE	KNL1		ENSBTAG00000053398	p.Ser1512Phe	0.425	7|9|4	40	0.000396118	5045|4|0	10098
0.985103	3	10526984	T	C	missense_variant	MODERATE	ACKR1		ENSBTAG00000003220	p.Ile261Val	0.7	2|8|10	40	0.00286561	5034|23|3	10120
0.984706	5	60560712	G	T	missense_variant	MODERATE	CDK17		ENSBTAG00000001510	p.Pro432Gln	0.575	4|9|7	40	0.00159204	5013|8|4	10050
0.984653	3	20211566	C	A	missense_variant	MODERATE	RPRD2		ENSBTAG00000014984	p.Gly1410Val	0.4	8|8|4	40	0.000297501	5039|3|0	10084
0.984543	2	76117454	A	G	missense_variant	MODERATE	CNTNAP5		ENSBTAG00000031898	p.Glu8Gly	0.475	7|7|6	40	0.000788644	5065|6|1	10144
0.984539	2	84865245	G	T	missense_variant	MODERATE	HECW2		ENSBTAG00000020696	p.Pro407Thr	0.525	4|11|5	40	0.00118133	5070|6|3	10158
0.984251	18	49846784	A	G	missense_variant	MODERATE	SPTBN4		ENSBTAG00000004751	p.Ser1496Gly	0.375	9|7|4	40	0.000198295	5041|2|0	10086
0.983982	23	29191929	C	T	missense_variant	MODERATE	ENSBTAG00000031832		ENSBTAG00000031832	p.Asp121Asn	0.35	9|8|3	40	9.90099e-05	5049|1|0	10100
0.983578	4	49062455	C	T	missense_variant	MODERATE	LAMB1		ENSBTAG00000011412	p.Arg102His	0.425	5|13|2	40	0.000511038	4888|3|1	9784
0.983357	19	56400919	A	G	missense_variant	MODERATE	ATP5PD		ENSBTAG00000021227	p.Asn60Ser	0.55	4|10|6	40	0.00157916	5055|6|5	10132
0.983242	29	40601616	C	G	missense_variant	MODERATE	INCENP		ENSBTAG00000050061	p.Thr229Ser	0.675	2|9|9	40	0.00297192	4855|19|5	9758
0.98308	5	28659861	G	A	missense_variant	MODERATE	TFCP2		ENSBTAG00000019312	p.Cys452Tyr	0.575	3|11|6	40	0.00187525	5051|11|4	10132
0.982901	5	93971117	G	T	missense_variant	MODERATE	DERA		ENSBTAG00000022167	p.Ala7Glu	0.625	1|13|6	40	0.00246451	5051|17|4	10144
0.982857	1	32847073	G	A	missense_variant	MODERATE	ENSBTAG00000054327		ENSBTAG00000054327	p.Asp55Asn	0.625	4|7|9	40	0.00247084	5037|19|3	10118
0.982728	3	84599019	C	T	missense_variant	MODERATE	NFIA		ENSBTAG00000000074	p.Val24Ile	0.55	6|6|8	40	0.00167719	5053|13|2	10136
0.982701	5	105167913	G	A	missense_variant	MODERATE	ENSBTAG00000026522		ENSBTAG00000026522	p.Leu194Phe	0.55	4|10|6	40	0.00167984	5048|7|5	10120
0.9827	3	16006021	C	G	missense_variant	MODERATE	CHRNB2		ENSBTAG00000007517	p.Arg424Pro	0.325	9|9|2	40	0	4701|0|0	9402
0.982461	23	29155768	G	C	missense_variant	MODERATE	ENSBTAG00000012956		ENSBTAG00000012956	p.Pro21Ala	0.35	9|8|3	40	0.000197472	5063|0|1	10128
0.982428	23	29359312	C	T	missense_variant	MODERATE	ENSBTAG00000048441		ENSBTAG00000048441	p.Leu291Phe	0.35	9|8|3	40	0.000197863	5052|2|0	10108
0.982425	23	29388242	G	T	missense_variant	MODERATE	ENSBTAG00000038472		ENSBTAG00000038472	p.Lys173Asn	0.35	9|8|3	40	0.000197902	5051|2|0	10106
0.982408	23	29388151	G	T	missense_variant	MODERATE	ENSBTAG00000038472		ENSBTAG00000038472	p.Arg143Leu	0.35	9|8|3	40	0.000198098	5046|2|0	10096
0.981861	22	56308668	G	T	missense_variant	MODERATE	MBD4		ENSBTAG00000021645	p.Asp17Tyr	0.5	7|6|7	40	0.00130391	4973|11|1	9970
0.981781	19	55703837	G	A	missense_variant	MODERATE	FBF1		ENSBTAG00000030175	p.Arg251Gln	0.425	6|11|3	40	0.00069972	4996|5|1	10004
0.981299	1	66177145	G	A	missense_variant	MODERATE	GOLGB1		ENSBTAG00000008862	p.Ser2811Phe	0.675	2|9|9	40	0.00345713	5032|25|5	10124
0.981195	5	75913366	C	T	missense_variant	MODERATE	CARD10		ENSBTAG00000015044	p.Arg681Lys	0.6	3|10|7	40	0.00248509	5008|19|3	10060
0.981124	17	6534166	C	T	missense_variant	MODERATE	PRSS48		ENSBTAG00000004633	p.Arg11Gln	0.4	8|8|4	40	0.000592417	5058|6|0	10128
0.981002	6	117420179	C	T	missense_variant	MODERATE	TMEM175		ENSBTAG00000018379	p.Glu12Lys	0.675	2|9|9	40	0.00349219	4845|12|11	9736
0.9809	18	50944588	T	G	missense_variant	MODERATE	MEGF8		ENSBTAG00000031001	p.Ser931Arg	0.3	11|6|3	40	0	4776|0|0	9552
0.980865	3	10997691	G	A	missense_variant	MODERATE	SPTA1		ENSBTAG00000000888	p.Glu91Lys	0.35	9|8|3	40	0.000296795	5051|3|0	10108
0.980683	19	42641212	C	G	missense_variant	MODERATE	COASY		ENSBTAG00000046746	p.Pro355Ala	0.45	5|12|3	40	0.0010018	4982|8|1	9982
0.980387	6	116105531	C	T	missense_variant	MODERATE	FAM193A		ENSBTAG00000009744	p.Ala34Thr	0.75	3|4|13	40	0.00483969	4926|18|15	9918
0.980281	19	61495492	A	G	missense_variant	MODERATE	ABCA9		ENSBTAG00000006896	p.Ile100Val	0.475	7|7|6	40	0.0012823	5059|7|3	10138
0.98003	24	39956281	C	T	missense_variant	MODERATE	LAMA1	LAMA1	ENSBTAG00000018160	p.Arg2841Lys	0.675	0|13|7	40	0.00375346	5033|20|9	10124
0.979873	5	43668000	G	A	missense_variant	MODERATE	RAB3IP		ENSBTAG00000031950	p.Arg390Cys	0.425	7|9|4	40	0.000888977	5053|9|0	10124
0.979871	19	61333316	T	A	missense_variant	MODERATE	ABCA5		ENSBTAG00000002747	p.Phe1139Tyr	0.3	10|8|2	40	9.86193e-05	5069|1|0	10140
0.979853	23	29218734	A	C	missense_variant	MODERATE	ENSBTAG00000050146		ENSBTAG00000050146	p.Ser65Ala	0.3	9|10|1	40	9.87167e-05	5064|1|0	10130
0.979651	25	17488578	C	T	missense_variant	MODERATE	GPRC5B		ENSBTAG00000019596	p.Gly156Ser	0.4	7|10|3	40	0.000700981	4986|7|0	9986
0.979612	14	16181516	C	T	missense_variant	MODERATE	ANXA13		ENSBTAG00000005585	p.Leu77Phe	0.275	10|9|1	40	0	5049|0|0	10098
0.97945	6	116568010	C	T	missense_variant	MODERATE	POLN		ENSBTAG00000017296	p.Thr691Met	0.45	4|14|2	40	0.0011172	4914|7|2	9846
0.979403	21	26124926	C	T	missense_variant	MODERATE	FAH		ENSBTAG00000012338	p.Thr215Ile	0.275	11|7|2	40	0	4997|0|0	9994
0.979292	23	29167788	T	A	missense_variant	MODERATE	ENSBTAG00000048946		ENSBTAG00000048946	p.Met201Lys	0.35	9|8|3	40	0.000395961	5048|2|1	10102
0.979268	25	1275012	C	T	missense_variant	MODERATE	CRAMP1		ENSBTAG00000002202	p.Ser651Leu	0.375	8|9|3	40	0.000518242	4821|1|2	9648
0.979205	9	102012038	T	C	missense_variant	MODERATE	UNC93A		ENSBTAG00000014498	p.Glu235Gly	0.525	4|11|5	40	0.00191416	4948|11|4	9926
0.97918	17	45253288	G	A	missense_variant	MODERATE	MMP17		ENSBTAG00000002145	p.Ala122Val	0.35	7|12|1	40	0.000398248	5018|4|0	10044
0.979082	28	45766025	G	C	missense_variant	MODERATE	AGT		ENSBTAG00000012393	p.Gly390Ala	0.425	5|13|2	40	0.000924594	4861|3|3	9734
0.979073	23	29359148	C	T	missense_variant	MODERATE	ENSBTAG00000048441		ENSBTAG00000048441	p.Ala236Val	0.45	7|8|5	40	0.00118437	5055|10|1	10132
0.979023	26	20899186	C	T	missense_variant	MODERATE	DNMBP		ENSBTAG00000008939	p.Arg131Gln	0.5	5|10|5	40	0.0016825	5037|13|2	10104
0.979009	12	33341614	C	T	missense_variant	MODERATE	SHISA2		ENSBTAG00000018214	p.Pro143Leu	0.525	4|11|5	40	0.00193247	4901|11|4	9832
0.978865	19	42874351	C	T	missense_variant	MODERATE	AOC3		ENSBTAG00000030333	p.His426Tyr	0.55	4|10|6	40	0.00227543	5034|17|3	10108
0.978861	3	54009585	A	T	missense_variant	MODERATE	ENSBTAG00000014857		ENSBTAG00000014857	p.Gln20His	0.375	7|11|2	40	0.000592885	5055|4|1	10120
0.978317	6	114415592	G	A	missense_variant	MODERATE	ABLIM2		ENSBTAG00000015926	p.Arg37Trp	0.4	7|10|3	40	0.000805802	4957|6|1	9928
0.978302	6	86019984	C	A	missense_variant	MODERATE	ENAM		ENSBTAG00000010346	p.Pro627His	0.575	3|11|6	40	0.00268123	5013|17|5	10070
0.978282	26	20783655	A	G	missense_variant	MODERATE	ABCC2		ENSBTAG00000008936	p.Ile415Val	0.5	5|10|5	40	0.00177936	5041|16|1	10116
0.978103	26	17657799	A	G	missense_variant	MODERATE	DNTT		ENSBTAG00000020427	p.Met208Val	0.45	6|10|4	40	0.00128484	5046|13|0	10118
0.9781	11	75207375	G	A	missense_variant	MODERATE	ATAD2B		ENSBTAG00000017255	p.Val1417Ile	0.45	7|8|5	40	0.00128484	5048|9|2	10118
0.977992	11	73213462	C	T	missense_variant	MODERATE	ADGRF3		ENSBTAG00000005736	p.Pro184Leu	0.45	7|8|5	40	0.00129122	5025|5|4	10068
0.977875	3	18070559	C	T	missense_variant	MODERATE	C3H1orf68		ENSBTAG00000046138	p.Asp258Asn	0.65	2|10|8	40	0.00385452	5026|27|6	10118
0.97782	15	932282	C	G	missense_variant	MODERATE	ENSBTAG00000003023		ENSBTAG00000003023	p.Gly63Ala	0.35	8|10|2	40	0.000493097	5065|5|0	10140
0.977811	9	74677608	C	G	missense_variant	MODERATE	MAP3K5		ENSBTAG00000009065	p.Arg265Pro	0.35	8|10|2	40	0.000493291	5063|5|0	10136
0.9778	11	74414450	G	A	missense_variant	MODERATE	ADCY3		ENSBTAG00000018705	p.Gly945Ser	0.35	9|8|3	40	0.000493486	5062|3|1	10132
0.977661	10	21422015	G	A	missense_variant	MODERATE	ZFHX2		ENSBTAG00000007053	p.Gly2214Arg	0.325	9|9|2	40	0.000308008	4867|3|0	9740
0.977653	1	71493075	C	G	missense_variant	MODERATE	MELTF		ENSBTAG00000002998	p.Glu196Gln	0.3	9|10|1	40	0.000198255	5042|2|0	10088
0.977574	28	8718402	C	T	missense_variant	MODERATE	NID1		ENSBTAG00000007244	p.Arg754His	0.475	6|9|5	40	0.00159046	5015|14|1	10060
0.977565	12	53758839	C	A	missense_variant	MODERATE	OBI1		ENSBTAG00000000869	p.Gly297Val	0.425	6|11|3	40	0.00104734	4765|8|1	9548
0.977532	26	21022295	C	T	missense_variant	MODERATE	ENSBTAG00000023939		ENSBTAG00000023939	p.Val335Met	0.4	8|8|4	40	0.000889152	5053|7|1	10122
0.977526	2	59534253	C	T	missense_variant	MODERATE	THSD7B		ENSBTAG00000044055	p.Val1341Ile	0.4	8|8|4	40	0.000889328	5053|5|2	10120
0.977394	7	94778894	A	G	missense_variant	MODERATE	ENSBTAG00000053404		ENSBTAG00000053404	p.Ile510Val	0.7	2|8|10	40	0.00479233	4969|30|9	10016
0.977371	9	101983982	G	C	missense_variant	MODERATE	TTLL2		ENSBTAG00000031481	p.Leu465Val	0.525	4|11|5	40	0.00218775	5010|14|4	10056
0.977203	21	30869705	T	G	missense_variant	MODERATE	IREB2		ENSBTAG00000002504	p.Ile692Arg	0.275	10|9|1	40	9.8561e-05	5072|1|0	10146
0.976982	23	27112734	G	C	missense_variant	MODERATE	ENSBTAG00000048304		ENSBTAG00000048304	p.Ala624Gly	0.275	12|5|3	40	9.95223e-05	5023|1|0	10048
0.976956	6	71841234	C	T	missense_variant	MODERATE	PAICS		ENSBTAG00000010577	p.Ser821Phe	0.25	10|10|0	40	0	5069|0|0	10138
0.976954	1	42247758	G	C	missense_variant	MODERATE	GABRR3		ENSBTAG00000001416	p.Phe342Leu	0.25	12|6|2	40	0	5070|0|0	10140
0.976866	26	20814267	C	T	missense_variant	MODERATE	ABCC2		ENSBTAG00000008936	p.Thr1542Met	0.475	6|9|5	40	0.00167918	5047|13|2	10124
0.976724	11	13563721	G	A	missense_variant	MODERATE	CD207		ENSBTAG00000004562	p.Arg322Gln	0.325	8|11|1	40	0.000394555	5065|4|0	10138
0.976637	23	29238649	A	G	missense_variant	MODERATE	ENSBTAG00000031835		ENSBTAG00000031835	p.Met87Thr	0.25	10|10|0	40	0	4998|0|0	9996
0.976589	3	102596454	C	T	missense_variant	MODERATE	SZT2		ENSBTAG00000005580	p.Gly926Ser	0.5	5|10|5	40	0.00199124	5004|16|2	10044
0.976409	3	9758114	C	T	missense_variant	MODERATE	IGSF9		ENSBTAG00000001481	p.Pro920Leu	0.325	9|9|2	40	0.0004	4996|4|0	10000
0.976356	23	29249983	T	C	missense_variant	MODERATE	ENSBTAG00000055092		ENSBTAG00000055092	p.Ile148Val	0.275	9|11|0	40	0.000102333	4885|1|0	9772
0.97626	11	2453675	C	G	missense_variant	MODERATE	NCAPH		ENSBTAG00000012925	p.Ala343Gly	0.4	8|8|4	40	0.000991473	5034|8|1	10086
0.976208	14	398328	G	T	missense_variant	MODERATE	ARHGAP39		ENSBTAG00000007186	p.Val362Leu	0.4	7|10|3	40	0.000942803	4765|7|1	9546
0.975967	26	20897974	C	T	missense_variant	MODERATE	DNMBP		ENSBTAG00000008939	p.Arg535Lys	0.5	5|10|5	40	0.00207797	5032|21|0	10106
0.975692	7	20848245	C	T	missense_variant	MODERATE	ZNF555		ENSBTAG00000008397	p.Arg465Gln	0.3	9|10|1	40	0.000295508	5073|3|0	10152
0.975679	18	60921166	G	A	missense_variant	MODERATE	NLRP12		ENSBTAG00000038149	p.Ser584Leu	0.6	3|10|7	40	0.0035014	4969|23|6	9996
0.9756	3	22392616	C	A	missense_variant	MODERATE	CHD1L		ENSBTAG00000020831	p.Cys739Phe	0.3	10|8|2	40	0.000296619	5054|3|0	10114
0.975422	18	60858866	C	T	missense_variant	MODERATE	MGC139164		ENSBTAG00000040392	p.Arg282Gln	0.6	3|10|7	40	0.00356013	5025|26|5	10112
0.975141	11	72337763	C	G	missense_variant	MODERATE	TRIM54		ENSBTAG00000018267	p.Val316Leu	0.3	10|8|2	40	0.000302358	4958|3|0	9922
0.975105	22	48978671	G	A	missense_variant	MODERATE	GPR62		ENSBTAG00000013442	p.Arg23Trp	0.425	9|5|6	40	0.00131313	4942|3|5	9900
0.975018	23	7362578	G	A	missense_variant	MODERATE	COL11A2		ENSBTAG00000000601	p.Arg776Cys	0.3	8|12|0	40	0.000303951	4932|3|0	9870
0.974879	15	52898854	G	A	missense_variant	MODERATE	FAM168A		ENSBTAG00000016497	p.Thr124Ile	0.325	10|7|3	40	0.000494169	5055|3|1	10118
0.974734	20	22353052	C	G	missense_variant	MODERATE	MAP3K1		ENSBTAG00000013790	p.Gln677His	0.35	7|12|1	40	0.000690199	5064|7|0	10142
0.974667	18	14706246	G	A	missense_variant	MODERATE	MC1R		ENSBTAG00000023731	p.Ala291Thr	0.575	5|7|8	40	0.00329604	4979|21|6	10012
0.97465	13	61642100	C	T	missense_variant	MODERATE	TM9SF4		ENSBTAG00000001015	p.Ser16Leu	0.375	8|9|3	40	0.00089481	5022|5|2	10058
0.974641	23	25902807	A	G	missense_variant	MODERATE	ENSBTAG00000007618		ENSBTAG00000007618	p.Ile249Val	0.275	12|5|3	40	0.000197628	5058|2|0	10120
0.974557	2	14682052	C	A	missense_variant	MODERATE	ITPRID2		ENSBTAG00000000937	p.Gly420Val	0.5	5|10|5	40	0.00226512	5055|21|1	10154
0.974531	5	73515943	C	T	missense_variant	MODERATE	HMGXB4		ENSBTAG00000010533	p.Ser141Leu	0.55	6|6|8	40	0.00295625	5049|20|5	10148
0.974492	26	20898902	C	T	missense_variant	MODERATE	DNMBP		ENSBTAG00000008939	p.Val226Ile	0.5	5|10|5	40	0.00227093	5043|19|2	10128
0.974452	24	41147275	G	A	missense_variant	MODERATE	MTCL1	MTCL1	ENSBTAG00000009459	p.Arg385His	0.275	9|11|0	40	0.000199203	5018|2|0	10040
0.974369	26	20898124	A	G	missense_variant	MODERATE	DNMBP		ENSBTAG00000008939	p.Ile485Thr	0.5	5|10|5	40	0.0022822	5017|21|1	10078
0.974305	23	29358799	C	T	stop_gained	HIGH	ENSBTAG00000048441		ENSBTAG00000048441	p.Arg120*	0.275	9|11|0	40	0.000200361	4990|0|1	9982
0.974295	10	20972235	G	A	missense_variant	MODERATE	IPO4		ENSBTAG00000002707	p.Arg527Gln	0.275	10|9|1	40	0.000200441	4987|2|0	9978
0.974268	14	421318	G	C	missense_variant	MODERATE	LRRC24		ENSBTAG00000004970	p.Gly4Ala	0.4	7|10|3	40	0.00112659	4871|11|0	9764
0.97424	28	8737056	G	A	missense_variant	MODERATE	NID1		ENSBTAG00000007244	p.His524Tyr	0.475	6|9|5	40	0.00198295	5024|18|1	10086
0.974213	23	29278814	A	G	missense_variant	MODERATE	ENSBTAG00000051434		ENSBTAG00000051434	p.Met79Thr	0.275	9|11|0	40	0.000201126	4970|2|0	9944
0.974084	28	29512168	G	A	missense_variant	MODERATE	USP54		ENSBTAG00000011108	p.Thr431Met	0.525	5|9|6	40	0.00266377	5051|7|10	10136
0.973957	26	21409163	C	T	missense_variant	MODERATE	SEC31B		ENSBTAG00000000090	p.Asp34Asn	0.25	10|10|0	40	9.85804e-05	5071|1|0	10144
0.97395	2	91381761	C	T	missense_variant	MODERATE	NBEAL1		ENSBTAG00000014469	p.Thr537Ile	0.4	7|10|3	40	0.00118647	5046|10|1	10114
0.973949	2	103403455	T	C	missense_variant	MODERATE	FN1		ENSBTAG00000008300	p.Asp944Gly	0.25	11|8|1	40	9.85999e-05	5070|1|0	10142
0.973862	20	59255381	G	A	missense_variant	MODERATE	DNAH5		ENSBTAG00000021972	p.Ala610Thr	0.25	10|10|0	40	9.89511e-05	5052|1|0	10106
0.973848	19	26423873	C	T	missense_variant	MODERATE	CAMTA2		ENSBTAG00000008591	p.Ser366Leu	0.5	5|10|5	40	0.00232935	4919|13|5	9874
0.973777	29	18638082	T	A	missense_variant	MODERATE	PAK1		ENSBTAG00000010191	p.Asp178Glu	0.25	13|4|3	40	9.92457e-05	5037|1|0	10076
0.973721	26	20898940	C	T	missense_variant	MODERATE	DNMBP		ENSBTAG00000008939	p.Ser213Asn	0.5	5|10|5	40	0.0023706	5041|18|3	10124
0.973712	26	20815345	T	A	missense_variant	MODERATE	ABCC2		ENSBTAG00000008936	p.Ser1521Thr	0.5	5|10|5	40	0.00237154	5037|22|1	10120
0.973575	3	83124668	T	C	missense_variant	MODERATE	USP1		ENSBTAG00000020451	p.Ile116Val	0.225	11|9|0	40	0	5058|0|0	10116
0.973483	4	45413955	T	A	missense_variant	MODERATE	ORC5		ENSBTAG00000040058	p.Tyr36Phe	0.375	7|11|2	40	0.000987167	5056|8|1	10130
0.973447	15	77060739	G	C	splice_donor_variant	HIGH	C15H11orf49		ENSBTAG00000009573		0.225	11|9|0	40	0	5033|0|0	10066
0.97337	26	27671965	C	T	missense_variant	MODERATE	SORCS1		ENSBTAG00000007948	p.Val394Met	0.525	5|9|6	40	0.00276516	5042|14|7	10126
0.973353	6	45922792	G	A	missense_variant	MODERATE	CCKAR		ENSBTAG00000004988	p.His275Tyr	0.75	2|6|12	40	0.00686335	4829|37|15	9762
0.973334	26	20788956	G	A	missense_variant	MODERATE	ABCC2		ENSBTAG00000008936	p.Arg732Gln	0.525	5|9|6	40	0.00276954	5028|26|1	10110
0.973297	9	101985247	T	C	missense_variant	MODERATE	TTLL2		ENSBTAG00000031481	p.Gln43Arg	0.525	4|11|5	40	0.00277338	5023|22|3	10096
0.973173	13	73671870	C	A	missense_variant	MODERATE	SDC4		ENSBTAG00000015127	p.Val153Leu	0.225	11|9|0	40	0	4980|0|0	9960
0.973171	11	74956885	C	T	missense_variant	MODERATE	FAM228B		ENSBTAG00000030864	p.Ala190Thr	0.35	9|8|3	40	0.000789266	5062|4|2	10136
0.973062	3	108189243	G	A	missense_variant	MODERATE	EPHA10		ENSBTAG00000020510	p.Gly898Ser	0.525	7|5|8	40	0.00279776	4983|14|7	10008
0.972987	5	22564733	G	T	stop_gained	HIGH	PLEKHG7	PLEKHG7	ENSBTAG00000000818	p.Gly68*	0.55	4|10|6	40	0.00318789	4995|16|8	10038
0.972956	26	20798156	C	T	missense_variant	MODERATE	ABCC2		ENSBTAG00000008936	p.Pro907Leu	0.5	5|10|5	40	0.00246987	5038|21|2	10122
0.97294	26	20898376	G	A	missense_variant	MODERATE	DNMBP		ENSBTAG00000008939	p.Thr401Met	0.5	5|10|5	40	0.00247133	5035|21|2	10116
0.972938	21	20958871	C	T	missense_variant	MODERATE	RHCG		ENSBTAG00000005471	p.Gly12Arg	0.35	8|10|2	40	0.000796337	5017|4|2	10046
0.972729	20	36974574	C	T	missense_variant	MODERATE	NUP155		ENSBTAG00000002458	p.Ala67Val	0.35	9|8|3	40	0.000802568	4979|2|3	9968
0.972682	25	1392949	G	C	missense_variant	MODERATE	HAGH		ENSBTAG00000019998	p.Arg154Gly	0.45	6|10|4	40	0.00179098	4734|7|5	9492
0.972582	10	52798856	G	T	missense_variant	MODERATE	CGNL1		ENSBTAG00000008575	p.Arg834Ser	0.525	5|9|6	40	0.0028747	5019|21|4	10088
0.972405	28	28931952	G	A	missense_variant	MODERATE	OIT3	OIT3	ENSBTAG00000009348	p.Val297Met	0.825	2|3|15	40	0.00898854	4990|53|19	10124
0.972252	2	91238396	C	T	missense_variant	MODERATE	ENSBTAG00000053168		ENSBTAG00000053168	p.Ala368Thr	0.275	12|5|3	40	0.000295334	5076|3|0	10158
0.972243	15	82439180	C	G	missense_variant	MODERATE	ENSBTAG00000054997		ENSBTAG00000054997	p.Ser270Thr	0.5	4|10|4	36	0.00260906	4776|5|10	9582
0.972164	26	20898539	T	C	missense_variant	MODERATE	DNMBP		ENSBTAG00000008939	p.Lys347Glu	0.5	5|10|5	40	0.00257171	5031|22|2	10110
0.972164	26	20898545	G	C	missense_variant	MODERATE	DNMBP		ENSBTAG00000008939	p.Pro345Ala	0.5	5|10|5	40	0.00257171	5031|22|2	10110
0.972142	13	66131928	C	A	missense_variant	MODERATE	MROH8		ENSBTAG00000013737	p.Asp220Tyr	0.375	9|7|4	40	0.00108567	5056|9|1	10132
0.971925	26	20762157	G	A	missense_variant	MODERATE	ABCC2		ENSBTAG00000008936	p.Gly92Arg	0.525	5|9|6	40	0.0029703	5022|26|2	10100
0.971905	28	28942055	G	C	missense_variant	MODERATE	OIT3	OIT3	ENSBTAG00000009348	p.Glu505Gln	0.825	2|3|15	40	0.0091597	4951|50|21	10044
0.971902	3	54875201	G	A	missense_variant	MODERATE	ENSBTAG00000002416		ENSBTAG00000002416	p.Gly284Arg	0.55	4|10|6	40	0.003365	5023|24|5	10104
0.971884	23	29249890	C	G	missense_variant	MODERATE	ENSBTAG00000055092		ENSBTAG00000055092	p.Val179Leu	0.275	9|11|0	40	0.000299461	5006|3|0	10018
0.971592	23	29377815	T	C	missense_variant	MODERATE	ENSBTAG00000039901		ENSBTAG00000039901	p.Phe106Leu	0.35	9|8|3	40	0.000889328	5051|9|0	10120
0.971486	29	27752052	C	G	missense_variant	MODERATE	ENSBTAG00000014305		ENSBTAG00000014305	p.Ser115Cys	0.425	9|5|6	40	0.00167686	5054|13|2	10138
0.97148	26	20798121	A	G	splice_acceptor_variant	HIGH	ABCC2		ENSBTAG00000008936		0.5	5|10|5	40	0.00266325	5045|21|3	10138
0.971432	20	38177329	G	C	missense_variant	MODERATE	UGT3A2		ENSBTAG00000002701	p.Ala517Pro	0.45	7|8|5	40	0.00198295	5030|6|7	10086
0.971424	12	32495482	C	G	missense_variant	MODERATE	GTF3A		ENSBTAG00000012600	p.Gly24Ala	0.475	6|9|5	40	0.00223976	4673|9|6	9376
0.971396	10	45390892	T	C	missense_variant	MODERATE	ZNF609		ENSBTAG00000015808	p.Asn549Ser	0.425	5|13|2	40	0.0016825	5038|11|3	10104
0.971395	26	20809012	A	G	missense_variant	MODERATE	ABCC2		ENSBTAG00000008936	p.Ile1383Val	0.5	5|10|5	40	0.00267168	5026|27|0	10106
0.971342	6	86053265	C	T	missense_variant	MODERATE	ENSBTAG00000055134		ENSBTAG00000055134	p.Ala97Thr	0.575	2|13|5	40	0.00387212	5004|25|7	10072
0.971245	4	23808501	A	G	missense_variant	MODERATE	ENSBTAG00000054772		ENSBTAG00000054772	p.His368Arg	0.325	8|11|1	40	0.000693481	5040|7|0	10094
0.971219	1	72355620	G	C	missense_variant	MODERATE	XXYLT1		ENSBTAG00000014564	p.Val185Leu	0.325	9|9|2	40	0.000694031	5037|5|1	10086
0.971191	5	25674746	G	A	missense_variant	MODERATE	ITGA5		ENSBTAG00000013745	p.Arg471Gln	0.35	8|10|2	40	0.000902165	4981|5|2	9976
0.971066	7	51544130	C	T	missense_variant	MODERATE	HBEGF		ENSBTAG00000021766	p.Arg59Gln	0.3	10|8|2	40	0.0005004	4992|3|1	9992
0.970889	8	64028363	C	T	missense_variant	MODERATE	COL15A1		ENSBTAG00000010082	p.Thr491Ile	0.25	11|8|1	40	0.000197628	5058|2|0	10120
0.970827	7	40827640	C	A	missense_variant	MODERATE	ENSBTAG00000048069		ENSBTAG00000048069	p.Val54Leu	0.3	10|8|2	40	0.000504643	4950|3|1	9908
0.970805	7	40827639	A	C	missense_variant	MODERATE	ENSBTAG00000048069		ENSBTAG00000048069	p.Val54Gly	0.3	10|8|2	40	0.000505051	4946|3|1	9900
0.970727	11	67011740	G	A	missense_variant	MODERATE	PROKR1		ENSBTAG00000050333	p.Val86Met	0.675	2|9|9	40	0.00593824	5000|44|8	10104
0.970718	26	20798131	C	T	missense_variant	MODERATE	ABCC2		ENSBTAG00000008936	p.His925Tyr	0.5	5|10|5	40	0.00276243	5043|22|3	10136
0.970674	10	69618489	C	T	missense_variant	MODERATE	ENSBTAG00000051793		ENSBTAG00000051793	p.Arg59Cys	0.375	8|9|3	40	0.00118977	5032|10|1	10086
0.970663	9	101855493	G	A	missense_variant	MODERATE	ENSBTAG00000054087		ENSBTAG00000054087	p.Ser61Leu	0.525	4|11|5	40	0.0031552	5043|24|4	10142
0.970579	20	38118589	T	G	missense_variant	MODERATE	LMBRD2		ENSBTAG00000020142	p.Phe368Cys	0.45	7|8|5	40	0.00207592	5044|7|7	10116
0.970543	22	13852683	A	G	missense_variant	MODERATE	ULK4		ENSBTAG00000051466	p.Val1245Ala	0.65	3|8|9	40	0.00545202	5001|31|12	10088
0.97053	19	61791331	C	T	missense_variant	MODERATE	ARSG	ARSG	ENSBTAG00000010637	p.Val391Ile	0.625	3|9|8	40	0.00493653	4921|35|7	9926
0.970499	5	71466552	C	T	missense_variant	MODERATE	ENSBTAG00000050644		ENSBTAG00000050644	p.Arg177His	0.25	11|8|1	40	0.000200361	4989|2|0	9982
0.970343	18	60857879	T	C	missense_variant	MODERATE	MGC139164		ENSBTAG00000040392	p.Asp458Gly	0.575	4|9|7	40	0.00404898	5026|33|4	10126
0.970236	20	39790017	C	T	missense_variant	MODERATE	SLC45A2		ENSBTAG00000018235	p.Pro76Ser	0.45	4|14|2	40	0.00210126	4980|13|4	9994
0.970106	19	25029859	C	T	missense_variant	MODERATE	MYBBP1A		ENSBTAG00000007430	p.Arg817Gln	0.55	5|8|7	40	0.0036075	4825|17|9	9702
0.970091	23	29249989	T	C	missense_variant	MODERATE	ENSBTAG00000055092		ENSBTAG00000055092	p.Ile146Val	0.25	10|10|0	40	0.000203252	4918|2|0	9840
0.970088	14	436659	C	T	missense_variant	MODERATE	MFSD3		ENSBTAG00000007838	p.Val57Ile	0.375	7|11|2	40	0.00116822	4697|11|0	9416
0.970079	26	18323979	C	G	missense_variant	MODERATE	SLIT1		ENSBTAG00000043991	p.Gln402His	0.625	4|7|9	40	0.00504451	5011|37|7	10110
0.970053	21	17447599	C	T	missense_variant	MODERATE	AGBL1		ENSBTAG00000049909	p.Ala905Val	0.35	10|6|4	40	0.000988142	5050|10|0	10120
0.970026	23	29378018	G	T	missense_variant	MODERATE	ENSBTAG00000039901		ENSBTAG00000039901	p.Lys173Asn	0.35	9|8|3	40	0.00098912	5045|10|0	10110
0.969997	15	77246996	C	T	missense_variant	MODERATE	SLC39A13		ENSBTAG00000019436	p.Arg431Cys	0.775	0|9|11	40	0.00846041	4726|41|20	9574
0.969928	26	20783666	G	A	missense_variant	MODERATE	ABCC2		ENSBTAG00000008936	p.Met616Ile	0.5	5|10|5	40	0.00286448	5034|27|1	10124
0.969891	19	15473209	C	T	missense_variant	MODERATE	TMEM132E		ENSBTAG00000002680	p.Arg500Gln	0.35	10|6|4	40	0.000993641	5022|10|0	10064
0.969867	20	59288649	G	C	missense_variant	MODERATE	DNAH5		ENSBTAG00000021972	p.Glu1293Gln	0.225	11|9|0	40	9.88728e-05	5056|1|0	10114
0.969765	4	69589616	C	T	missense_variant	MODERATE	SNX10		ENSBTAG00000001822	p.Asp185Asn	0.275	12|5|3	40	0.000393933	5074|2|1	10154
0.969675	19	52169540	C	T	missense_variant	MODERATE	ENSBTAG00000022489		ENSBTAG00000022489	p.Arg3096Gln	0.275	10|9|1	40	0.000395257	5056|4|0	10120
0.969643	24	32729020	A	C	missense_variant	MODERATE	ENSBTAG00000051310		ENSBTAG00000051310	p.Lys469Gln	0.35	10|6|4	40	0.001002	4981|8|1	9980
0.969574	3	18284681	C	T	missense_variant	MODERATE	CRNN		ENSBTAG00000054069	p.Arg300Trp	0.575	4|9|7	40	0.00417495	4994|30|6	10060
0.969546	2	5250093	A	G	missense_variant	MODERATE	ERCC3		ENSBTAG00000020777	p.Ile103Val	0.2	13|6|1	40	0	5077|0|0	10154
0.969544	24	24926510	G	A	missense_variant	MODERATE	GAREM1		ENSBTAG00000020286	p.Arg674His	0.45	8|6|6	40	0.00211775	4704|16|2	9444
0.969506	13	64512107	G	C	missense_variant	MODERATE	MMP24		ENSBTAG00000010024	p.Ala13Pro	0.6	2|12|6	40	0.00466177	4999|37|5	10082
0.969504	16	5344645	G	C	missense_variant	MODERATE	ENSBTAG00000045783		ENSBTAG00000045783	p.Leu24Val	0.6	3|10|7	40	0.00466177	5002|31|8	10082
0.969472	13	64512080	A	G	missense_variant	MODERATE	MMP24		ENSBTAG00000010024	p.Ser4Gly	0.6	2|12|6	40	0.00466733	4991|41|3	10070
0.96947	8	31141596	A	T	missense_variant	MODERATE	MPDZ		ENSBTAG00000043961	p.Ile1037Phe	0.2	13|6|1	40	0	5064|0|0	10128
0.96947	21	55270880	A	G	missense_variant	MODERATE	MAP1A		ENSBTAG00000014001	p.Lys1757Arg	0.2	13|6|1	40	0	5064|0|0	10128
0.96947	23	29218077	G	T	missense_variant	MODERATE	ENSBTAG00000050146		ENSBTAG00000050146	p.Leu284Ile	0.2	12|8|0	40	0	5063|0|0	10126
0.969389	1	46048035	G	C	missense_variant	MODERATE	ZBTB11		ENSBTAG00000013460	p.Leu156Val	0.2	13|6|1	40	0	5050|0|0	10100
0.969383	19	41710554	A	G	missense_variant	MODERATE	ENSBTAG00000050581		ENSBTAG00000050581	p.Val251Ala	0.375	8|9|3	40	0.00128636	5045|3|5	10106
0.969374	23	29150064	G	T	missense_variant	MODERATE	OR10C1		ENSBTAG00000045586	p.Thr56Asn	0.325	10|7|3	40	0.000794755	5025|8|0	10066
0.969306	1	83328059	G	C	missense_variant	MODERATE	YEATS2	YEATS2	ENSBTAG00000014451	p.Ala1095Gly	0.4	7|10|3	40	0.0015776	5056|14|1	10142
0.969237	2	131710378	C	T	missense_variant	MODERATE	EIF4G3		ENSBTAG00000040215	p.Pro477Ser	0.4	8|8|4	40	0.00158103	5047|10|3	10120
0.969212	8	112742029	G	A	missense_variant	MODERATE	ALKAL2		ENSBTAG00000048774	p.Ala130Thr	0.2	13|6|1	40	0	5020|0|0	10040
0.969179	7	20634256	G	A	missense_variant	MODERATE	NCLN		ENSBTAG00000020759	p.Thr474Met	0.275	10|9|1	40	0.000401929	4972|4|0	9952
0.969098	18	25053834	A	G	missense_variant	MODERATE	NLRC5		ENSBTAG00000005413	p.Glu298Gly	0.275	11|7|2	40	0.000402982	4959|4|0	9926
0.969089	9	101856811	G	A	stop_gained	HIGH	ENSBTAG00000054087		ENSBTAG00000054087	p.Arg5*	0.525	4|11|5	40	0.00337502	5006|28|3	10074
0.969085	7	15153507	G	A	missense_variant	MODERATE	ILF3		ENSBTAG00000040076	p.Val191Ile	0.525	4|11|5	40	0.00337502	5011|18|8	10074
0.969056	19	15120183	G	C	missense_variant	MODERATE	ZNF830		ENSBTAG00000020340	p.Ala85Gly	0.375	9|7|4	40	0.00130078	4984|13|0	9994
0.96898	3	18286242	C	T	missense_variant	MODERATE	CRNN		ENSBTAG00000054069	p.Pro820Leu	0.575	4|9|7	40	0.0042769	4987|37|3	10054
0.968843	17	61157272	G	A	missense_variant	MODERATE	RASAL1		ENSBTAG00000016739	p.Ala26Val	0.275	10|9|1	40	0.000406421	4918|2|1	9842
0.968664	3	18340835	C	A	missense_variant	MODERATE	ENSBTAG00000054258		ENSBTAG00000054258	p.His181Asn	0.575	3|11|6	40	0.00433925	5032|32|6	10140
0.968583	29	43794371	G	C	missense_variant	MODERATE	MAP3K11	MAP3K11	ENSBTAG00000004114	p.Pro108Arg	0.325	9|9|2	40	0.000815993	4894|8|0	9804
0.968521	11	25993723	C	G	missense_variant	MODERATE	PLEKHH2		ENSBTAG00000032521	p.Thr1485Ser	0.35	8|10|2	40	0.00108696	5050|9|1	10120
0.968519	23	29378293	C	A	missense_variant	MODERATE	ENSBTAG00000039901		ENSBTAG00000039901	p.Ala265Glu	0.35	9|8|3	40	0.00108696	5050|9|1	10120
0.968364	15	77241762	G	T	missense_variant	MODERATE	SLC39A13		ENSBTAG00000019436	p.Leu66Phe	0.775	0|9|11	40	0.00899172	4878|53|18	9898
0.968335	16	965199	G	T	missense_variant	MODERATE	MYBPH		ENSBTAG00000011465	p.Pro69Thr	0.275	11|7|2	40	0.000413223	4837|2|1	9680
0.96828	19	58056053	G	A	missense_variant	MODERATE	CDC42EP4		ENSBTAG00000053044	p.Ala166Thr	0.3	9|10|1	40	0.000613999	4881|4|1	9772
0.968101	1	5770888	A	G	missense_variant	MODERATE	CLDN8		ENSBTAG00000039820	p.Ser193Gly	0.4	7|10|3	40	0.00167785	5050|15|1	10132
0.968076	24	37174327	G	A	missense_variant	MODERATE	LPIN2		ENSBTAG00000012060	p.Ala51Val	0.6	3|10|7	40	0.00493389	5028|28|11	10134
0.967962	6	34715263	C	G	missense_variant	MODERATE	MMRN1		ENSBTAG00000010285	p.Arg783Thr	0.25	12|6|2	40	0.0002958	5068|3|0	10142
0.967896	11	28928807	C	T	missense_variant	MODERATE	TMEM247		ENSBTAG00000004105	p.Thr3Met	0.7	2|8|10	40	0.00720774	5002|51|11	10128
0.967871	2	1474188	G	A	missense_variant	MODERATE	AMER3		ENSBTAG00000038318	p.Arg64Gln	0.4	8|8|4	40	0.00168986	5019|5|6	10060
0.967864	11	14571882	C	T	missense_variant	MODERATE	ENSBTAG00000033887		ENSBTAG00000033887	p.Ser79Phe	0.675	4|5|11	40	0.00661663	5010|39|14	10126
0.967772	27	16238526	G	A	missense_variant	MODERATE	FAM149A		ENSBTAG00000034393	p.Arg698Gln	0.25	12|6|2	40	0.000297619	5037|3|0	10080
0.967713	9	101855640	G	A	missense_variant	MODERATE	ENSBTAG00000054087		ENSBTAG00000054087	p.Thr12Met	0.5	5|10|5	40	0.0031552	5043|24|4	10142
0.967679	3	42598735	T	A	missense_variant	MODERATE	ENSBTAG00000037539		ENSBTAG00000037539	p.Glu670Val	0.475	3|15|2	40	0.0027608	5046|22|3	10142
0.96767	4	107631012	C	T	missense_variant	MODERATE	ARHGEF5		ENSBTAG00000001815	p.Thr938Ile	0.4	5|14|1	40	0.00170102	4985|7|5	9994
0.967648	17	63688749	A	T	missense_variant	MODERATE	UBE3B		ENSBTAG00000002698	p.Phe96Tyr	0.475	8|5|7	40	0.00276298	5043|20|4	10134
0.967612	15	79013647	T	A	missense_variant	MODERATE	ENSBTAG00000046527		ENSBTAG00000046527	p.Phe113Ile	0.475	4|13|3	40	0.00276625	5039|16|6	10122
0.967555	3	33764425	G	A	missense_variant	MODERATE	GSTM1		ENSBTAG00000037673	p.Arg78Cys	0.5	6|8|6	40	0.00317083	5020|20|6	10092
0.967527	16	51101230	C	G	missense_variant	MODERATE	ATAD3A		ENSBTAG00000002219	p.Glu65Gln	0.675	3|7|10	40	0.00661462	4565|31|15	9222
0.967353	18	60863112	C	T	missense_variant	MODERATE	MGC139164		ENSBTAG00000040392	p.Arg6His	0.6	3|10|7	40	0.00506455	4988|43|4	10070
0.967341	18	60862963	T	C	missense_variant	MODERATE	MGC139164		ENSBTAG00000040392	p.Thr56Ala	0.6	3|10|7	40	0.00506656	4985|45|3	10066
0.967328	18	60863002	G	A	missense_variant	MODERATE	MGC139164		ENSBTAG00000040392	p.Arg43Cys	0.6	3|10|7	40	0.00506857	4983|45|3	10062
0.96727	18	60863119	C	T	missense_variant	MODERATE	MGC139164		ENSBTAG00000040392	p.Asp4Asn	0.6	3|10|7	40	0.00507766	4975|43|4	10044
0.967235	23	25892514	C	T	missense_variant	MODERATE	ENSBTAG00000034945		ENSBTAG00000034945	p.Glu133Lys	0.275	12|5|3	40	0.000493486	5061|5|0	10132
0.967144	15	48161196	C	T	missense_variant	MODERATE	OR51I2		ENSBTAG00000027651	p.Ala298Thr	0.275	11|7|2	40	0.000494951	5046|5|0	10102
0.967129	18	1892412	G	A	missense_variant	MODERATE	ENSBTAG00000049998		ENSBTAG00000049998	p.Met364Ile	0.275	11|7|2	40	0.000495148	5045|3|1	10098
0.967045	22	48105990	G	A	missense_variant	MODERATE	ITIH1		ENSBTAG00000007843	p.Ala520Val	0.3	11|6|3	40	0.00069624	5021|5|1	10054
0.966949	1	113242550	A	G	missense_variant	MODERATE	GPR149		ENSBTAG00000006147	p.Ile447Val	0.5	4|12|4	40	0.00325508	5039|27|3	10138
0.966941	13	64577771	C	T	missense_variant	MODERATE	UQCC1		ENSBTAG00000030990	p.Arg222His	0.6	2|12|6	40	0.00514546	5004|46|3	10106
0.966938	25	18283912	T	A	missense_variant	MODERATE	ACSM1		ENSBTAG00000001417	p.Leu255Met	0.4	7|10|3	40	0.00177585	5053|12|3	10136
0.966932	29	45918078	G	A	missense_variant	MODERATE	LRP5		ENSBTAG00000005903	p.Val1420Met	0.25	11|8|1	40	0.000305686	4904|3|0	9814
0.966919	4	55616922	G	A	missense_variant	MODERATE	TMEM168		ENSBTAG00000021967	p.Val695Ile	0.5	4|12|4	40	0.00325765	5040|17|8	10130
0.966897	18	61250539	G	A	missense_variant	MODERATE	MGC138914		ENSBTAG00000014328	p.Gly171Ser	0.575	3|11|6	40	0.00464243	5022|33|7	10124
0.966807	1	144146975	C	T	missense_variant	MODERATE	ENSBTAG00000007105		ENSBTAG00000007105	p.Pro914Leu	0.4	8|8|4	40	0.00174789	4847|15|1	9726
0.966738	21	20786014	T	A	missense_variant	MODERATE	FANCI		ENSBTAG00000009097	p.Val1290Glu	0.375	8|9|3	40	0.0014828	5049|3|6	10116
0.966689	3	85933875	C	A	missense_variant	MODERATE	ENSBTAG00000051904		ENSBTAG00000051904	p.Thr14Asn	0.45	7|8|5	40	0.00248361	5016|9|8	10066
0.966558	2	133055048	G	T	missense_variant	MODERATE	ENSBTAG00000005140		ENSBTAG00000005140	p.Leu120Ile	0.5	6|7|6	38	0.0033092	4810|18|7	9670
0.966492	15	80806777	G	C	missense_variant	MODERATE	SMTNL1		ENSBTAG00000027524	p.Gly289Ala	0.375	6|13|1	40	0.00149462	5004|13|1	10036
0.966322	18	60862852	T	G	missense_variant	MODERATE	MGC139164		ENSBTAG00000040392	p.Ser93Arg	0.6	3|10|7	40	0.00525898	4990|45|4	10078
0.966309	18	60862851	C	T	missense_variant	MODERATE	MGC139164		ENSBTAG00000040392	p.Ser93Asn	0.6	3|10|7	40	0.00526107	4988|45|4	10074
0.966249	3	59022073	T	C	missense_variant	MODERATE	WDR63		ENSBTAG00000013778	p.Tyr40Cys	0.225	13|5|2	40	0.000197316	5066|2|0	10136
0.966165	18	57131169	G	A	missense_variant	MODERATE	ENSBTAG00000004608		ENSBTAG00000004608	p.Ala361Thr	0.225	12|7|1	40	0.000197824	5054|0|1	10110
0.966095	18	60333716	C	T	splice_donor_variant	HIGH	ENSBTAG00000034090		ENSBTAG00000034090		0.425	7|9|4	40	0.00218211	5023|14|4	10082
0.966041	3	21384991	C	G	missense_variant	MODERATE	TXNIP		ENSBTAG00000020060	p.Asn142Lys	0.475	5|11|4	40	0.00295508	5050|22|4	10152
0.966033	15	76814163	C	T	missense_variant	MODERATE	LRP4		ENSBTAG00000008429	p.Asp809Asn	0.225	12|7|1	40	0.000198649	5032|2|0	10068
0.966011	3	120307004	G	A	missense_variant	MODERATE	SNED1		ENSBTAG00000014132	p.Val873Ile	0.25	12|6|2	40	0.000314465	4767|3|0	9540
0.966007	1	66495925	G	C	missense_variant	MODERATE	ILDR1		ENSBTAG00000004705	p.Cys189Trp	0.225	12|7|1	40	0.000198807	5028|2|0	10060
0.966007	6	29169744	A	T	missense_variant	MODERATE	UNC5C		ENSBTAG00000002084	p.Glu5Val	0.325	8|11|1	40	0.000987557	5055|6|2	10126
0.96596	1	6427427	A	G	missense_variant	MODERATE	GRIK1		ENSBTAG00000034854	p.Glu234Gly	0.45	7|8|5	40	0.00256765	5039|22|2	10126
0.965883	9	101924478	A	G	missense_variant	MODERATE	CCR6		ENSBTAG00000014496	p.Ile11Val	0.525	4|11|5	40	0.00384388	5038|31|4	10146
0.965364	7	22208397	T	A	missense_variant	MODERATE	P4HA2		ENSBTAG00000001116	p.Asp391Glu	0.35	10|6|4	40	0.00128815	5035|9|2	10092
0.965363	13	64555549	G	C	missense_variant	MODERATE	FAM83C		ENSBTAG00000006278	p.Ser641Arg	0.575	3|11|6	40	0.00489706	4957|43|3	10006
0.965291	11	103693095	C	T	missense_variant	MODERATE	QSOX2		ENSBTAG00000011129	p.Val685Met	0.225	12|7|1	40	0.000203128	4922|0|1	9846
0.965282	11	98801700	C	T	missense_variant	MODERATE	CIZ1		ENSBTAG00000012274	p.Gly525Ser	0.475	7|7|6	40	0.00302297	4935|24|3	9924
0.965217	18	60420166	T	C	missense_variant	MODERATE	ENSBTAG00000038702		ENSBTAG00000038702	p.Gln187Arg	0.425	7|9|4	40	0.00227048	5043|21|1	10130
0.965166	17	14120386	T	C	missense_variant	MODERATE	GYPB		ENSBTAG00000047331	p.Gln66Arg	0.425	7|9|4	40	0.00227363	5039|15|4	10116
0.965143	16	54473134	C	G	missense_variant	MODERATE	ENSBTAG00000053475		ENSBTAG00000053475	p.Gln337His	0.525	7|5|8	40	0.00394867	5031|28|6	10130
0.965129	19	55054710	G	A	missense_variant	MODERATE	JMJD6		ENSBTAG00000019153	p.Glu216Lys	0.3	10|8|2	40	0.000791766	5045|6|1	10104
0.965087	29	50740963	C	A	missense_variant	MODERATE	LMNTD2		ENSBTAG00000047713	p.Ala169Glu	0.5	4|12|4	40	0.00344324	4766|19|7	9584
0.964992	3	110248108	A	G	missense_variant	MODERATE	KIAA0319L		ENSBTAG00000016694	p.Asp209Gly	0.25	12|6|2	40	0.0003944	5067|4|0	10142
0.964815	3	69968469	G	A	missense_variant	MODERATE	TYW3		ENSBTAG00000005196	p.Arg227Cys	0.25	11|8|1	40	0.000396511	5040|4|0	10088
0.964751	16	1517237	C	T	missense_variant	MODERATE	LAX1		ENSBTAG00000012349	p.Pro229Ser	0.2	12|8|0	40	9.89903e-05	5050|1|0	10102
0.964651	22	57561715	C	G	missense_variant	MODERATE	C22H3orf20		ENSBTAG00000040133	p.Ser520Thr	0.2	13|6|1	40	9.92654e-05	5036|1|0	10074
0.964601	18	61869926	C	T	missense_variant	MODERATE	EPN1		ENSBTAG00000046996	p.Ala292Thr	0.4	8|8|4	40	0.00194036	4879|15|2	9792
0.964532	9	101924575	G	A	missense_variant	MODERATE	CCR6		ENSBTAG00000014496	p.Ser43Asn	0.525	4|11|5	40	0.00403941	5038|33|4	10150
0.964505	9	101924464	T	A	missense_variant	MODERATE	CCR6		ENSBTAG00000014496	p.Met6Lys	0.525	4|11|5	40	0.0040426	5034|33|4	10142
0.964445	13	53720395	G	A	missense_variant	MODERATE	MYT1		ENSBTAG00000006352	p.Arg60Trp	0.725	0|11|9	40	0.00876843	4940|68|10	10036
0.964368	21	61121296	G	A	missense_variant	MODERATE	BDKRB2		ENSBTAG00000021717	p.Val104Met	0.275	12|5|3	40	0.000599281	5000|6|0	10012
0.964277	9	91136845	C	T	missense_variant	MODERATE	CNKSR3		ENSBTAG00000012674	p.Gly75Asp	0.175	14|5|1	40	0	5074|0|0	10148
0.964258	7	18624410	T	C	missense_variant	MODERATE	SAFB		ENSBTAG00000007875	p.Glu775Gly	0.175	13|7|0	40	0	5070|0|0	10140
0.964251	2	110734449	C	A	stop_gained	HIGH	SGPP2		ENSBTAG00000046649	p.Ser361*	0.175	13|7|0	40	0	5069|0|0	10138
0.964209	10	20963694	G	A	missense_variant	MODERATE	TM9SF1		ENSBTAG00000002709	p.Arg120His	0.175	14|5|1	40	0	5064|0|0	10128
0.964204	1	53332708	G	A	missense_variant	MODERATE	CIP2A	CIP2A	ENSBTAG00000017140	p.Arg173Trp	0.175	13|7|0	40	0	5062|0|0	10124
0.964182	29	50740953	G	T	missense_variant	MODERATE	LMNTD2		ENSBTAG00000047713	p.Ala166Ser	0.5	4|12|4	40	0.00355872	4751|18|8	9554
0.964155	9	88582319	G	A	missense_variant	MODERATE	CCDC170		ENSBTAG00000004099	p.Arg265Lys	0.175	14|5|1	40	0	5056|0|0	10112
0.964137	21	24187048	C	T	missense_variant	MODERATE	ADAMTSL3		ENSBTAG00000004645	p.Gly1157Arg	0.325	8|11|1	40	0.00108976	5036|11|0	10094
0.964116	5	119437115	G	C	missense_variant	MODERATE	TTLL8		ENSBTAG00000011098	p.Pro150Arg	0.3	10|8|2	40	0.000815661	4896|8|0	9808
0.964087	7	20346197	G	T	missense_variant	MODERATE	ENSBTAG00000053812		ENSBTAG00000053812	p.Ser90Tyr	0.175	14|5|1	40	0	5046|0|0	10092
0.964061	28	43394839	G	T	missense_variant	MODERATE	FAM170B		ENSBTAG00000047402	p.Pro51Thr	0.175	13|7|0	40	0	5041|0|0	10082
0.963969	21	67208027	G	A	missense_variant	MODERATE	TECPR2		ENSBTAG00000012143	p.Arg996Gln	0.175	15|3|2	40	0	5030|0|0	10060
0.963949	1	113236838	T	A	missense_variant	MODERATE	GPR149		ENSBTAG00000006147	p.Phe334Leu	0.5	4|12|4	40	0.00364892	5036|31|3	10140
0.963946	16	77609379	G	A	missense_variant	MODERATE	PTPRC		ENSBTAG00000023144	p.Gly225Glu	0.45	5|12|3	40	0.00277778	5017|18|5	10080
0.963923	23	29388160	C	T	missense_variant	MODERATE	ENSBTAG00000038472		ENSBTAG00000038472	p.Ala146Val	0.35	9|8|3	40	0.00138395	5045|12|1	10116
0.963887	25	39196337	C	G	missense_variant	MODERATE	AP5Z1		ENSBTAG00000012197	p.Asp270His	0.35	8|10|2	40	0.00134492	4824|5|4	9666
0.963847	23	29388325	C	G	missense_variant	MODERATE	ENSBTAG00000038472		ENSBTAG00000038472	p.Ser201Cys	0.35	9|8|3	40	0.00138696	5034|12|1	10094
0.963805	18	63950645	C	T	missense_variant	MODERATE	ENSBTAG00000048927		ENSBTAG00000048927	p.Ala174Val	0.3	8|12|0	40	0.000823045	4853|6|1	9720
0.963729	14	580021	G	C	missense_variant	MODERATE	SLC52A2		ENSBTAG00000000857	p.Leu15Val	0.325	9|9|2	40	0.00110243	4979|9|1	9978
0.963687	24	7133729	A	G	missense_variant	MODERATE	RTTN		ENSBTAG00000013221	p.Arg298Gly	0.175	13|7|0	40	0	4987|0|0	9974
0.963671	16	73708102	G	A	missense_variant	MODERATE	LAMB3		ENSBTAG00000016542	p.Arg1042Gln	0.325	9|9|2	40	0.0011042	4972|7|2	9962
0.963643	4	107630792	G	A	missense_variant	MODERATE	ARHGEF5		ENSBTAG00000001815	p.Gly865Ser	0.4	5|14|1	40	0.00202799	4917|8|6	9862
0.963441	23	12635260	A	G	missense_variant	MODERATE	DNAH8		ENSBTAG00000014063	p.Lys1027Arg	0.4	7|10|3	40	0.00207141	5049|19|1	10138
0.963441	23	12635265	G	A	missense_variant	MODERATE	DNAH8		ENSBTAG00000014063	p.Ala1029Thr	0.4	7|10|3	40	0.00207141	5049|19|1	10138
0.963402	5	102597443	C	T	stop_gained	HIGH	ENSBTAG00000052511		ENSBTAG00000052511	p.Trp242*	0.4	8|8|4	40	0.00207305	5051|7|7	10130
0.963318	4	107578561	G	A	missense_variant	MODERATE	ENSBTAG00000050364		ENSBTAG00000050364	p.Gly208Arg	0.475	5|11|4	40	0.00327121	5022|11|11	10088
0.963273	11	98153735	C	T	missense_variant	MODERATE	SLC2A8		ENSBTAG00000006957	p.Arg207Cys	0.525	6|7|7	40	0.00420589	4955|34|4	9986
0.963229	2	94977545	C	T	missense_variant	MODERATE	DYTN		ENSBTAG00000046454	p.Val287Ile	0.45	4|14|2	40	0.00286052	5041|27|1	10138
0.962996	22	50888472	G	A	missense_variant	MODERATE	LAMB2		ENSBTAG00000022635	p.Asp666Asn	0.4	8|8|4	40	0.00209706	4990|13|4	10014
0.962994	29	50701440	G	A	missense_variant	MODERATE	PHRF1		ENSBTAG00000046359	p.Arg1124Trp	0.5	4|12|4	40	0.00368045	4592|20|7	9238
0.96285	20	6840782	T	G	missense_variant	MODERATE	ENSBTAG00000034138		ENSBTAG00000034138	p.Leu45Arg	0.175	13|7|0	40	0	4870|0|0	9740
0.96281	16	54476535	G	A	missense_variant	MODERATE	ENSBTAG00000053475		ENSBTAG00000053475	p.Ser292Phe	0.525	7|5|8	40	0.00427861	4989|29|7	10050
0.962798	16	51635895	A	G	missense_variant	MODERATE	SPEN		ENSBTAG00000018729	p.Ser3341Pro	0.475	4|13|3	40	0.00331992	4940|27|3	9940
0.962756	2	31577275	T	A	missense_variant	MODERATE	COBLL1		ENSBTAG00000005501	p.Leu557His	0.375	8|9|3	40	0.00177936	5041|16|1	10116
0.962721	29	28020505	G	A	missense_variant	MODERATE	ENSBTAG00000051107		ENSBTAG00000051107	p.Val203Ile	0.4	8|8|4	40	0.00211353	4947|21|0	9936
0.962602	14	54894348	C	T	missense_variant	MODERATE	PKHD1L1		ENSBTAG00000026247	p.Ala3948Thr	0.225	12|7|1	40	0.000295975	5065|3|0	10136
0.962581	21	55927060	T	G	missense_variant	MODERATE	ENSBTAG00000050803		ENSBTAG00000050803	p.Met32Arg	0.225	12|7|1	40	0.00029615	5062|3|0	10130
0.962559	18	62760030	C	T	missense_variant	MODERATE	KIR2DS1		ENSBTAG00000045795	p.Gly62Glu	0.225	11|9|0	40	0.000296326	5060|1|1	10124
0.962519	3	40389696	C	T	missense_variant	MODERATE	COL11A1		ENSBTAG00000021217	p.Leu531Phe	0.225	13|5|2	40	0.000296619	5054|3|0	10114
0.962424	6	80848175	G	A	missense_variant	MODERATE	EPHA5		ENSBTAG00000009438	p.Pro937Ser	0.225	12|7|1	40	0.000297442	5040|3|0	10086
0.962393	1	6412981	C	T	missense_variant	MODERATE	GRIK1		ENSBTAG00000034854	p.Ala101Val	0.325	11|5|4	40	0.00118765	5043|6|3	10104
0.962286	7	63637126	G	C	missense_variant	MODERATE	NMUR2		ENSBTAG00000011131	p.Pro341Ala	0.275	11|7|2	40	0.0006917	5053|7|0	10120
0.962267	15	78471546	T	C	missense_variant	MODERATE	ENSBTAG00000050104		ENSBTAG00000050104	p.Met59Val	0.275	9|11|0	40	0.00069211	5051|5|1	10114
0.9622	28	43548208	G	A	missense_variant	MODERATE	C28H10orf71		ENSBTAG00000047155	p.Val183Ile	0.325	10|7|3	40	0.00119427	5012|12|0	10048
0.962133	13	73741229	C	A	missense_variant	MODERATE	DBNDD2		ENSBTAG00000005186	p.Asp330Glu	0.225	11|9|0	40	0.00029988	4999|3|0	10004
0.962076	16	75805284	C	T	missense_variant	MODERATE	ENSBTAG00000050070		ENSBTAG00000050070	p.Arg59His	0.425	5|13|2	40	0.00256917	5036|22|2	10120
0.961999	13	63691876	C	T	missense_variant	MODERATE	AHCY		ENSBTAG00000018101	p.Glu313Lys	0.65	3|8|9	40	0.00733399	4987|42|16	10090
0.961932	21	13957470	G	C	missense_variant	MODERATE	ENSBTAG00000027075		ENSBTAG00000027075	p.Glu16Asp	0.425	6|11|3	40	0.00257885	5020|16|5	10082
0.961927	2	122198063	A	T	missense_variant	MODERATE	ENSBTAG00000039994		ENSBTAG00000039994	p.Asp49Glu	0.55	1|16|3	40	0.00494364	5014|36|7	10114
0.961923	16	69240011	C	T	splice_acceptor_variant	HIGH	SMYD2		ENSBTAG00000013166		0.275	10|9|1	40	0.000698603	5004|5|1	10020
0.961916	18	54326864	A	G	missense_variant	MODERATE	C5AR1		ENSBTAG00000020872	p.Ser233Gly	0.275	11|7|2	40	0.000698742	5002|7|0	10018
0.961687	16	69240003	G	A	missense_variant	MODERATE	SMYD2		ENSBTAG00000013166	p.Arg281Trp	0.275	10|9|1	40	0.000703094	4972|5|1	9956
0.96165	21	20958537	T	C	missense_variant	MODERATE	RHCG		ENSBTAG00000005471	p.Asn123Ser	0.315789	9|8|2	38	0.00108838	4588|2|4	9188
0.96145	6	114546399	G	A	missense_variant	MODERATE	SH3TC1		ENSBTAG00000047876	p.Arg1050Gln	0.225	14|3|3	40	0.000305375	4909|3|0	9824
0.961383	20	36974453	G	T	missense_variant	MODERATE	NUP155		ENSBTAG00000002458	p.Ala27Ser	0.25	11|8|1	40	0.000501807	4978|3|1	9964
0.961373	2	136048542	T	C	missense_variant	MODERATE	ENSBTAG00000034674		ENSBTAG00000034674	p.Met60Val	0.275	10|9|1	40	0.000709076	4930|5|1	9872
0.961095	14	685520	G	A	missense_variant	MODERATE	MROH1		ENSBTAG00000014458	p.His145Tyr	0.575	2|13|5	40	0.00563154	4920|48|4	9944
0.961031	13	43687891	G	C	missense_variant	MODERATE	ENSBTAG00000021368		ENSBTAG00000021368	p.Val19Leu	0.3	9|10|1	40	0.000988728	5050|4|3	10114
0.96101	1	70412497	A	C	splice_acceptor_variant	HIGH	RUBCN		ENSBTAG00000001890		0.475	5|11|4	40	0.0035517	5034|32|2	10136
0.961003	25	35856160	G	A	missense_variant	MODERATE	ZAN		ENSBTAG00000003432	p.Thr482Ile	0.3	11|6|3	40	0.000989315	5047|4|3	10108
0.960791	11	28930013	C	T	missense_variant	MODERATE	TMEM247		ENSBTAG00000004105	p.Ala103Val	0.7	2|8|10	40	0.0089876	4765|63|12	9680
0.960731	11	28929896	G	T	missense_variant	MODERATE	TMEM247		ENSBTAG00000004105	p.Gly64Val	0.7	2|8|10	40	0.00902708	4907|66|12	9970
0.96069	14	8450269	C	T	missense_variant	MODERATE	TG		ENSBTAG00000007823	p.Asp132Asn	0.625	2|11|7	40	0.00694444	4909|49|10	9936
0.960682	26	21843465	T	C	missense_variant	MODERATE	ENSBTAG00000039834		ENSBTAG00000039834	p.Thr63Ala	0.4	7|10|3	40	0.00229449	4992|17|3	10024
0.960675	22	775226	C	T	missense_variant	MODERATE	LANCL2		ENSBTAG00000018026	p.Arg53Gln	0.6	1|14|5	40	0.00632661	5007|38|13	10116
0.960654	19	42887507	G	A	splice_donor_variant	HIGH	ENSBTAG00000046264		ENSBTAG00000046264		0.55	4|10|6	40	0.00514546	5005|44|4	10106
0.960491	29	48711552	C	T	missense_variant	MODERATE	SLC22A18		ENSBTAG00000012742	p.Gly8Arg	0.275	12|5|3	40	0.00072584	4815|7|0	9644
0.960231	3	21512888	A	G	missense_variant	MODERATE	PIAS3		ENSBTAG00000021634	p.Lys443Arg	0.2	14|4|2	40	0.000197433	5063|2|0	10130
0.960223	22	13144997	C	T	missense_variant	MODERATE	MYRIP		ENSBTAG00000009430	p.Thr813Ile	0.6	3|10|7	40	0.00641405	5011|47|9	10134
0.959901	11	86223290	G	A	missense_variant	MODERATE	NTSR2		ENSBTAG00000003691	p.Val297Met	0.425	6|11|3	40	0.00277447	5021|22|3	10092
0.959811	22	50814547	G	C	missense_variant	MODERATE	CCDC36		ENSBTAG00000009371	p.Leu334Val	0.4	8|8|4	40	0.0023753	5034|12|6	10104
0.959666	26	27682577	T	C	splice_acceptor_variant	HIGH	SORCS1		ENSBTAG00000007948		0.525	5|9|6	40	0.00474215	5021|32|8	10122
0.959593	18	61272385	G	A	missense_variant	MODERATE	ENSBTAG00000054918		ENSBTAG00000054918	p.Val113Ile	0.6	3|10|7	40	0.00653077	4996|48|9	10106
0.959377	26	26146060	G	T	missense_variant	MODERATE	SORCS3		ENSBTAG00000004612	p.Lys928Asn	0.55	3|12|5	40	0.00534759	5006|32|11	10098
0.959238	11	96107963	G	C	missense_variant	MODERATE	RABEPK		ENSBTAG00000015098	p.Gly156Ala	0.35	10|6|4	40	0.00168584	5028|11|3	10084
0.959124	16	52284774	G	A	missense_variant	MODERATE	TMEM51		ENSBTAG00000005300	p.Ala138Val	0.475	4|13|3	40	0.00377134	5002|34|2	10076
0.959079	11	98153777	G	T	missense_variant	MODERATE	SLC2A8		ENSBTAG00000006957	p.Ala221Ser	0.525	6|7|7	40	0.00481348	4943|38|5	9972
0.959026	2	98446791	T	G	missense_variant	MODERATE	CPS1		ENSBTAG00000016662	p.Asp1225Glu	0.25	11|8|1	40	0.000592651	5056|6|0	10124
0.959008	19	29002412	A	G	missense_variant	MODERATE	GLP2R		ENSBTAG00000005052	p.Ile320Val	0.525	3|13|4	40	0.00483903	5019|39|5	10126
0.958998	13	43770505	G	T	missense_variant	MODERATE	ENSBTAG00000027419		ENSBTAG00000027419	p.Glu27Asp	0.325	8|11|1	40	0.00138176	5054|10|2	10132
0.95898	15	16652149	T	G	missense_variant	MODERATE	GUCY1A2		ENSBTAG00000044144	p.Asp559Glu	0.325	11|5|4	40	0.00138231	5050|14|0	10128
0.958979	15	7434103	G	C	missense_variant	MODERATE	TRPC6		ENSBTAG00000011227	p.Glu393Gln	0.3	10|8|2	40	0.0010876	5047|9|1	10114
0.958946	14	58820338	C	A	missense_variant	MODERATE	ZFPM2		ENSBTAG00000001649	p.Ala1017Ser	0.225	11|9|0	40	0.000394945	5060|4|0	10128
0.958915	7	24389942	C	T	missense_variant	MODERATE	MINAR2		ENSBTAG00000048309	p.Ser83Asn	0.225	13|5|2	40	0.000395101	5059|2|1	10124
0.958907	10	103195083	G	A	missense_variant	MODERATE	TRIM69		ENSBTAG00000007518	p.Arg390Gln	0.225	11|9|0	40	0.000395335	5055|4|0	10118
0.958897	4	36967409	G	A	missense_variant	MODERATE	SEMA3E		ENSBTAG00000014920	p.Gly5Arg	0.25	11|8|1	40	0.00059453	5041|4|1	10092
0.958892	28	27039925	G	A	missense_variant	MODERATE	ENSBTAG00000054819		ENSBTAG00000054819	p.Glu310Lys	0.225	11|9|0	40	0.000395491	5053|4|0	10114
0.958704	18	13225647	G	A	missense_variant	MODERATE	KLHDC4		ENSBTAG00000006905	p.Pro561Leu	0.2	12|8|0	40	0.000205423	4866|2|0	9736
0.958598	22	49767182	C	G	missense_variant	MODERATE	HEMK1		ENSBTAG00000004120	p.Gly452Arg	0.4	7|10|3	40	0.0024777	5024|17|4	10090
0.958482	7	4198525	C	T	missense_variant	MODERATE	SUGP2		ENSBTAG00000013288	p.Arg677Trp	0.225	12|7|1	40	0.000399441	5005|0|2	10014
0.958344	13	62158805	G	C	missense_variant	MODERATE	DNMT3B		ENSBTAG00000003901	p.Asp185His	0.225	12|7|1	40	0.000400882	4986|2|1	9978
0.958263	23	25113094	G	A	missense_variant	MODERATE	ENSBTAG00000025485		ENSBTAG00000025485	p.Arg20Trp	0.175	13|7|0	40	9.86582e-05	5067|1|0	10136
0.958231	5	97654605	G	A	missense_variant	MODERATE	LRP6		ENSBTAG00000011761	p.Arg611His	0.175	14|5|1	40	9.87167e-05	5064|1|0	10130
0.958208	16	5066529	C	A	missense_variant	MODERATE	ENSBTAG00000053066		ENSBTAG00000053066	p.Arg181Ser	0.175	13|7|0	40	9.87947e-05	5060|1|0	10122
0.958172	24	38906862	G	C	missense_variant	MODERATE	EPB41L3		ENSBTAG00000019251	p.Asn537Lys	0.475	3|15|2	40	0.00384056	4787|23|7	9634
0.95805	3	107109529	G	A	missense_variant	MODERATE	GJA9		ENSBTAG00000030338	p.Asp128Asn	0.425	6|11|3	40	0.00295683	5048|20|5	10146
0.958019	27	33129715	G	A	missense_variant	MODERATE	RAB11FIP1		ENSBTAG00000011684	p.Arg849Trp	0.225	12|7|1	40	0.000404204	4944|4|0	9896
0.957939	28	42828377	C	T	missense_variant	MODERATE	ARHGAP22		ENSBTAG00000007878	p.Arg486His	0.5	5|10|5	40	0.00442211	4943|20|12	9950
0.957767	16	62175757	G	A	missense_variant	MODERATE	MR1		ENSBTAG00000009924	p.Arg319Gln	0.575	4|9|7	40	0.00622653	5006|43|10	10118
0.957683	19	9158883	A	G	start_lost	HIGH	MKS1		ENSBTAG00000034963	p.Met1?	0.55	5|8|7	40	0.0056213	5027|29|14	10140
0.957668	26	18608474	A	C	missense_variant	MODERATE	ENSBTAG00000050033		ENSBTAG00000050033	p.Glu144Ala	0.525	6|7|7	40	0.00503455	5017|45|3	10130
0.957449	17	64991899	C	T	missense_variant	MODERATE	PIWIL3		ENSBTAG00000015526	p.Glu181Lys	0.275	11|7|2	40	0.000888275	5059|5|2	10132
0.957417	6	21711272	A	T	missense_variant	MODERATE	CENPE		ENSBTAG00000009035	p.Gln967Leu	0.275	12|5|3	40	0.000888801	5057|3|3	10126
0.957365	4	31842472	T	G	missense_variant	MODERATE	NUP42		ENSBTAG00000016014	p.Phe215Leu	0.15	14|6|0	40	0	5073|0|0	10146
0.957309	27	15131860	T	C	missense_variant	MODERATE	CENPU		ENSBTAG00000018864	p.Lys145Glu	0.15	14|6|0	40	0	5066|0|0	10132
0.957301	2	42259539	C	T	missense_variant	MODERATE	GALNT13		ENSBTAG00000005562	p.Ser29Asn	0.15	14|6|0	40	0	5065|0|0	10130
0.957301	7	30417576	G	T	missense_variant	MODERATE	CEP120		ENSBTAG00000013184	p.Met774Ile	0.15	14|6|0	40	0	5065|0|0	10130
0.957245	2	25956843	C	T	missense_variant	MODERATE	MYO3B		ENSBTAG00000003626	p.Val934Met	0.15	14|6|0	40	0	5058|0|0	10116
0.957038	19	20140723	C	T	missense_variant	MODERATE	RAB34		ENSBTAG00000046129	p.Arg304Gln	0.15	15|4|1	40	0	5034|0|0	10068
0.957018	21	55006763	G	T	missense_variant	MODERATE	TGM5		ENSBTAG00000032059	p.Asn347Lys	0.15	14|6|0	40	0	5030|0|0	10060
0.956937	2	29002293	G	C	missense_variant	MODERATE	XIRP2		ENSBTAG00000017743	p.Thr1639Arg	0.3	8|12|0	40	0.00118647	5046|10|1	10114
0.956891	26	41955605	C	T	stop_gained	HIGH	TACC2		ENSBTAG00000010786	p.Gln1754*	0.15	15|4|1	40	0	5016|0|0	10032
0.956651	22	13636035	G	A	missense_variant	MODERATE	ENSBTAG00000047441		ENSBTAG00000047441	p.Leu472Phe	0.6	4|8|8	40	0.0070922	5020|40|16	10152
0.956596	28	41750423	G	C	missense_variant	MODERATE	SHLD2		ENSBTAG00000019194	p.Arg669Pro	0.575	5|7|8	40	0.00643055	4995|53|6	10108
0.95659	2	117476714	C	T	missense_variant	MODERATE	DNER		ENSBTAG00000016063	p.Ala448Thr	0.15	14|6|0	40	0	4978|0|0	9956
0.956562	26	9225229	A	C	missense_variant	MODERATE	ENSBTAG00000051961		ENSBTAG00000051961	p.Arg295Ser	0.3	10|8|2	40	0.00119713	5000|12|0	10024
0.956472	26	22327689	C	T	missense_variant	MODERATE	POLL		ENSBTAG00000003576	p.Arg438His	0.425	5|13|2	40	0.00309628	4979|23|4	10012
0.956259	22	49781958	G	A	missense_variant	MODERATE	HEMK1		ENSBTAG00000004120	p.Arg146Cys	0.4	7|10|3	40	0.00267698	5019|21|3	10086
0.956255	1	64432817	T	G	missense_variant	MODERATE	COX17		ENSBTAG00000002182	p.Ser33Arg	0.15	14|6|0	40	0	4938|0|0	9876
0.956249	14	653930	G	C	missense_variant	MODERATE	MROH1		ENSBTAG00000014458	p.Leu1489Val	0.575	2|13|5	40	0.00647118	4887|52|6	9890
0.956237	15	82423514	C	A	missense_variant	MODERATE	ENSBTAG00000052034		ENSBTAG00000052034	p.Leu56Phe	0.35	6|14|0	40	0.00188305	5032|7|6	10090
0.956188	1	72258919	T	G	stop_lost	HIGH	ACAP2		ENSBTAG00000003378	p.Ter283Gluext*?	0.25	11|8|1	40	0.000689791	5068|5|1	10148
0.956092	23	24455692	C	T	missense_variant	MODERATE	PKHD1		ENSBTAG00000011237	p.Arg1058Gln	0.25	13|4|3	40	0.00069129	5056|7|0	10126
0.956006	9	74546529	T	C	missense_variant	MODERATE	MAP3K5		ENSBTAG00000009065	p.Gln1271Arg	0.425	5|13|2	40	0.00315333	5050|16|8	10148
0.955886	26	21022162	G	A	missense_variant	MODERATE	ENSBTAG00000023939		ENSBTAG00000023939	p.Thr379Met	0.425	7|9|4	40	0.00316268	5029|28|2	10118
0.955864	3	12024478	T	C	missense_variant	MODERATE	ENSBTAG00000024960		ENSBTAG00000024960	p.Lys320Arg	0.4	7|10|3	40	0.00270216	4971|23|2	9992
0.955841	12	35673514	G	A	missense_variant	MODERATE	LATS2		ENSBTAG00000014406	p.Arg147Gln	0.25	12|6|2	40	0.00069541	5027|5|1	10066
0.955787	11	9209954	G	A	missense_variant	MODERATE	GPR45		ENSBTAG00000048142	p.Arg223His	0.375	9|7|4	40	0.00223262	4685|15|3	9406
0.955777	19	56472556	G	A	missense_variant	MODERATE	HID1		ENSBTAG00000010809	p.Ala590Thr	0.275	9|11|0	40	0.000874126	4569|6|1	9152
0.955694	11	82950383	G	T	missense_variant	MODERATE	NLRP6		ENSBTAG00000001076	p.Trp386Cys	0.475	6|9|5	40	0.00413993	4798|26|7	9662
0.955662	13	30210668	A	G	missense_variant	MODERATE	ITGA8		ENSBTAG00000007602	p.Phe177Leu	0.2	12|8|0	40	0.000296267	5060|3|0	10126
0.955641	4	110433649	G	A	missense_variant	MODERATE	ENSBTAG00000000719		ENSBTAG00000000719	p.Asp180Asn	0.625	3|9|8	40	0.00799921	4998|49|16	10126
0.955595	13	51352504	T	C	missense_variant	MODERATE	ENSBTAG00000054341		ENSBTAG00000054341	p.Lys468Arg	0.2	12|8|0	40	0.000296736	5052|3|0	10110
0.955299	6	103412241	C	A	missense_variant	MODERATE	EVC		ENSBTAG00000004287	p.Gly708Cys	0.375	8|9|3	40	0.00231948	4938|17|3	9916
0.955283	23	47392921	C	T	missense_variant	MODERATE	BLOC1S5		ENSBTAG00000039732	p.Pro9Leu	0.45	8|6|6	40	0.00363325	4652|20|7	9358
0.95524	29	50566390	C	T	missense_variant	MODERATE	PIDD1		ENSBTAG00000019634	p.Pro732Leu	0.15	15|4|1	40	0	4822|0|0	9644
0.95517	18	60419629	G	C	missense_variant	MODERATE	ENSBTAG00000038702		ENSBTAG00000038702	p.Thr366Arg	0.4	7|10|3	40	0.00277173	5025|24|2	10102
0.955163	1	144378740	G	A	missense_variant	MODERATE	TRPM2		ENSBTAG00000021901	p.Gly262Ser	0.225	12|7|1	40	0.00049554	5041|3|1	10090
0.955018	14	640031	G	A	missense_variant	MODERATE	BOP1		ENSBTAG00000009811	p.Gly125Asp	0.325	9|9|2	40	0.00159744	4992|16|0	10016
0.954961	3	107110317	T	G	missense_variant	MODERATE	GJA9		ENSBTAG00000030338	p.Asp390Glu	0.425	6|11|3	40	0.0032538	5043|23|5	10142
0.954941	19	36486952	C	T	missense_variant	MODERATE	HILS1		ENSBTAG00000043979	p.Ala123Val	0.25	10|10|0	40	0.000710371	4921|5|1	9854
0.954825	18	51190328	G	A	missense_variant	MODERATE	ENSBTAG00000054584		ENSBTAG00000054584	p.Val132Ile	0.325	10|7|3	40	0.00160417	4974|10|3	9974
0.954778	21	19539139	T	C	missense_variant	MODERATE	DET1		ENSBTAG00000000967	p.Ile231Val	0.225	12|7|1	40	0.0005	4996|3|1	10000
0.9547	13	56603201	C	T	missense_variant	MODERATE	FAM217B		ENSBTAG00000045509	p.Arg485Gln	0.425	4|15|1	40	0.00327381	5010|27|3	10080
0.954691	3	14549452	G	A	splice_donor_variant	HIGH	PAQR6		ENSBTAG00000009434		0.275	10|9|1	40	0.000994629	5020|4|3	10054
0.954597	22	801483	G	C	missense_variant	MODERATE	LANCL2		ENSBTAG00000018026	p.Pro11Ala	0.6	1|14|5	40	0.00741525	4666|38|16	9440
0.954584	2	125934720	G	C	missense_variant	MODERATE	SYTL1		ENSBTAG00000010253	p.Ala570Gly	0.225	12|7|1	40	0.000502311	4972|5|0	9954
0.954293	14	73211973	G	A	missense_variant	MODERATE	SLC26A7		ENSBTAG00000032301	p.Arg20Cys	0.157895	14|4|1	38	9.87947e-05	5060|1|0	10122
0.954251	3	92088303	C	T	missense_variant	MODERATE	CDCP2		ENSBTAG00000020036	p.Arg213Trp	0.35	9|8|3	40	0.00200401	4972|16|2	9980
0.953926	1	142021969	G	A	missense_variant	MODERATE	RIPK4		ENSBTAG00000021251	p.His221Tyr	0.4	7|10|3	40	0.00287641	5014|25|2	10082
0.953923	26	21019896	T	C	missense_variant	MODERATE	ENSBTAG00000023939		ENSBTAG00000023939	p.Ile399Val	0.425	7|9|4	40	0.00335372	5038|28|3	10138
0.953892	29	50714707	G	C	missense_variant	MODERATE	PHRF1		ENSBTAG00000046359	p.Asp68Glu	0.475	5|11|4	40	0.00439209	4973|28|8	10018
0.95389	26	21022208	C	T	missense_variant	MODERATE	ENSBTAG00000023939		ENSBTAG00000023939	p.Val364Ile	0.425	7|9|4	40	0.00335637	5033|30|2	10130
0.953888	26	21017211	A	G	missense_variant	MODERATE	ENSBTAG00000023939		ENSBTAG00000023939	p.Ile479Thr	0.425	7|9|4	40	0.00335637	5034|28|3	10130
0.953844	26	21028043	C	T	missense_variant	MODERATE	ENSBTAG00000023939		ENSBTAG00000023939	p.Glu208Lys	0.425	7|9|4	40	0.00335968	5029|28|3	10120
0.953759	20	62608248	G	T	missense_variant	MODERATE	ANKRD33B		ENSBTAG00000011337	p.Gln391Lys	0.45	6|10|4	40	0.00380872	4696|24|6	9452
0.953729	28	27925356	C	T	missense_variant	MODERATE	CDH23	CDH23	ENSBTAG00000021497	p.Thr1689Met	0.4	8|8|4	40	0.00288845	4998|15|7	10040
0.953697	15	80634416	C	T	missense_variant	MODERATE	ENSBTAG00000053550		ENSBTAG00000053550	p.Ala44Thr	0.45	5|12|3	40	0.00387751	4991|37|1	10058
0.953614	11	361579	T	C	missense_variant	MODERATE	TMEM87B		ENSBTAG00000012099	p.Ile44Val	0.625	4|7|9	40	0.00837642	4767|55|13	9670
0.953495	18	35420039	C	A	missense_variant	MODERATE	PSMB10		ENSBTAG00000018040	p.Gly33Cys	0.325	8|11|1	40	0.00168818	5022|9|4	10070
0.953319	14	656177	G	A	missense_variant	MODERATE	MROH1		ENSBTAG00000014458	p.Pro1210Ser	0.575	2|13|5	40	0.00698381	4876|59|5	9880
0.953238	9	70259510	G	A	stop_gained	HIGH	MOXD1		ENSBTAG00000019460	p.Arg516*	0.25	12|6|2	40	0.000788955	5062|8|0	10140
0.953216	22	58120713	C	A	missense_variant	MODERATE	ENSBTAG00000017173		ENSBTAG00000017173	p.Ala292Asp	0.25	11|8|1	40	0.000789422	5059|8|0	10134
0.953185	8	48651268	C	T	missense_variant	MODERATE	ENSBTAG00000054894		ENSBTAG00000054894	p.Gly33Glu	0.25	11|8|1	40	0.000789889	5057|6|1	10128
0.953168	13	62874972	T	C	missense_variant	MODERATE	CDK5RAP1		ENSBTAG00000018535	p.Met214Val	0.25	11|8|1	40	0.000790202	5055|6|1	10124
0.953005	6	117407747	C	T	missense_variant	MODERATE	DGKQ		ENSBTAG00000017240	p.His579Tyr	0.675	2|9|9	40	0.010121	4707|73|12	9584
0.952936	2	29002152	C	G	missense_variant	MODERATE	XIRP2		ENSBTAG00000017743	p.Arg1686Pro	0.3	8|12|0	40	0.00138176	5054|10|2	10132
0.952908	2	102823120	C	T	missense_variant	MODERATE	BARD1		ENSBTAG00000033690	p.Arg145Gln	0.425	5|13|2	40	0.00345236	5036|31|2	10138
0.952629	19	9930826	C	T	missense_variant	MODERATE	PPM1E		ENSBTAG00000010788	p.His342Tyr	0.275	10|9|1	40	0.00108545	5057|9|1	10134
0.952616	17	62174496	G	A	missense_variant	MODERATE	TMEM116		ENSBTAG00000006659	p.Ala22Thr	0.275	11|7|2	40	0.00108567	5056|9|1	10132
0.952552	22	42839557	C	T	missense_variant	MODERATE	ACOX2		ENSBTAG00000004178	p.Leu89Phe	0.275	10|9|1	40	0.00108739	5047|11|0	10116
0.952536	19	34615689	C	T	missense_variant	MODERATE	TOM1L2		ENSBTAG00000003983	p.Ser426Leu	0.25	11|8|1	40	0.000801443	4983|8|0	9982
0.952441	17	65066911	G	A	missense_variant	MODERATE	SGSM1		ENSBTAG00000006592	p.Gly964Ser	0.275	11|7|2	40	0.00108976	5038|7|2	10094
0.952405	5	92000024	C	T	missense_variant	MODERATE	RERGL		ENSBTAG00000030493	p.Arg27Cys	0.175	13|7|0	40	0.000197044	5073|2|0	10150
0.952396	6	86053110	T	A	missense_variant	MODERATE	ENSBTAG00000055134		ENSBTAG00000055134	p.Glu148Asp	0.175	13|7|0	40	0.000197083	5072|2|0	10148
0.952391	24	20961623	T	C	missense_variant	MODERATE	ELP2		ENSBTAG00000018954	p.Asp705Gly	0.275	11|7|2	40	0.00109105	5031|9|1	10082
0.952338	7	40406830	G	T	stop_gained	HIGH	ENSBTAG00000004815		ENSBTAG00000004815	p.Tyr160*	0.342105	8|9|2	38	0.00203583	4894|16|2	9824
0.952337	22	52642060	C	T	missense_variant	MODERATE	MYL3		ENSBTAG00000008394	p.Thr131Ile	0.3	11|6|3	40	0.00139972	4990|8|3	10002
0.952312	9	70854008	C	T	missense_variant	MODERATE	VNN1		ENSBTAG00000015094	p.Val12Ile	0.375	8|9|3	40	0.00256461	5049|14|6	10138
0.952234	18	21741228	G	A	missense_variant	MODERATE	CHD9		ENSBTAG00000002287	p.Arg1456Lys	0.175	15|3|2	40	0.000197707	5056|2|0	10116
0.952217	1	58019361	G	A	missense_variant	MODERATE	BOC		ENSBTAG00000013909	p.Val970Met	0.175	13|7|0	40	0.000197863	5052|2|0	10108
0.95219	5	101908345	G	A	missense_variant	MODERATE	ENSBTAG00000053486		ENSBTAG00000053486	p.Glu56Lys	0.175	13|7|0	40	0.000197981	5049|2|0	10102
0.952144	10	74214912	C	G	missense_variant	MODERATE	SYT16		ENSBTAG00000018947	p.Leu460Val	0.175	14|5|1	40	0.000198098	5047|0|1	10096
0.952141	16	69241715	A	G	missense_variant	MODERATE	SMYD2		ENSBTAG00000013166	p.Ser277Pro	0.275	10|9|1	40	0.00109715	5003|9|1	10026
0.952126	6	117411746	C	T	missense_variant	MODERATE	TMEM175		ENSBTAG00000018379	p.Ala424Thr	0.675	2|9|9	40	0.0103319	4708|67|16	9582
0.952017	21	58862	G	A	missense_variant	MODERATE	ENSBTAG00000051008		ENSBTAG00000051008	p.Pro215Leu	0.35	11|4|5	40	0.00210571	4732|14|3	9498
0.951996	18	54892882	G	A	missense_variant	MODERATE	LIG1		ENSBTAG00000014595	p.Ala130Val	0.2	13|6|1	40	0.000321888	4658|1|1	9320
0.951967	7	16401930	G	A	missense_variant	MODERATE	PNPLA6		ENSBTAG00000032137	p.Ala77Thr	0.325	10|7|3	40	0.00177866	5049|4|7	10120
0.951958	17	70080798	C	G	missense_variant	MODERATE	LIMK2		ENSBTAG00000010662	p.Pro50Arg	0.275	10|9|1	40	0.00110154	4983|9|1	9986
0.951888	18	45543015	G	A	missense_variant	MODERATE	ZNF599		ENSBTAG00000009895	p.Arg216Trp	0.4	8|8|4	40	0.00305599	5048|17|7	10144
0.951846	11	50299799	G	A	missense_variant	MODERATE	DNAH6		ENSBTAG00000049566	p.Ser2672Phe	0.475	5|11|4	40	0.00464702	5022|23|12	10114
0.951828	1	64292557	G	T	missense_variant	MODERATE	TIMMDC1		ENSBTAG00000012581	p.Glu219Asp	0.225	11|9|0	40	0.000591366	5067|6|0	10146
0.951768	18	4412131	G	A	missense_variant	MODERATE	MON1B		ENSBTAG00000052957	p.Gly13Glu	0.35	8|10|2	40	0.00217865	5027|22|0	10098
0.951758	6	86020516	C	G	missense_variant	MODERATE	ENAM		ENSBTAG00000010346	p.His804Gln	0.225	12|7|1	40	0.000592183	5060|6|0	10132
0.95171	11	95800108	C	T	missense_variant	MODERATE	OLFML2A		ENSBTAG00000004848	p.Arg297Trp	0.325	11|5|4	40	0.00178891	5016|12|3	10062
0.951695	13	47727254	T	A	missense_variant	MODERATE	GPCPD1	GPCPD1	ENSBTAG00000008293	p.Tyr519Phe	0.35	8|10|2	40	0.00218124	5028|8|7	10086
0.951672	24	45716131	G	T	missense_variant	MODERATE	EPG5		ENSBTAG00000012067	p.Pro7His	0.325	7|13|0	40	0.00179104	5008|16|1	10050

## Sheet: Table S6
Supplementary Table 6. Candidate SNPs from top of 1% results of single-point FST analysis for Buryat cattle and their alternative allele frequencies and genotype distributions in the 1000 Bull Genomes Project (1KBGP)
WEIR_AND_COCKERHAM_FST	#CHROM	POS	REF	ALT	CATEGORY	IMPACT	CATTLE GENE NAME	ENSEMBL GENE NAME	CHANGE	Buryat			1KBGP
										ALT_FREQ	REF|HET|ALT	COUNT	ALT_FREQ	REF|HET|ALT	COUNT
0.973476	3	98047334	G	A	missense_variant	MODERATE	ENSBTAG00000054583	ENSBTAG00000054583	p.Gly364Ser	0.1875	11|4|1	32	0	5077|0|0	10154
0.972714	29	7358892	A	G	missense_variant	MODERATE	ENSBTAG00000034845	ENSBTAG00000034845	p.Ser54Gly	0.210526	12|6|1	38	0	5064|0|0	10128
0.972115	29	44882889	C	T	missense_variant	MODERATE	PC	ENSBTAG00000019700	p.Gly188Ser	0.236842	11|7|1	38	0.000102501	4877|1|0	9756
0.971829	29	44387449	T	C	missense_variant	MODERATE	RIN1	ENSBTAG00000017681	p.Asn293Ser	0.210526	12|6|1	38	0	4900|0|0	9800
0.968602	3	108218363	G	A	missense_variant	MODERATE	C3H1orf109	ENSBTAG00000014325	p.Asp188Asn	0.210526	12|6|1	38	9.84e-05	5080|1|0	10162
0.967998	3	98036324	G	A	missense_variant	MODERATE	ENSBTAG00000054583	ENSBTAG00000054583	p.Ala35Thr	0.184211	13|5|1	38	0	5075|0|0	10150
0.967975	11	93889129	G	A	missense_variant	MODERATE	ENSBTAG00000038665	ENSBTAG00000038665	p.Val80Met	0.184211	12|7|0	38	0	5070|0|0	10140
0.967931	29	36085860	T	C	missense_variant	MODERATE	NFRKB	ENSBTAG00000017610	p.Ser394Gly	0.184211	13|5|1	38	0	5064|0|0	10128
0.967729	11	92637919	C	G	missense_variant	MODERATE	DAB2IP	ENSBTAG00000008232	p.Leu27Val	0.184211	12|7|0	38	0	5030|0|0	10060
0.96763	27	37747163	A	G	missense_variant	MODERATE	POMK	ENSBTAG00000003649	p.Met202Val	0.184211	12|7|0	38	0	5014|0|0	10028
0.967623	29	37114557	G	C	missense_variant	MODERATE	MS4A15	ENSBTAG00000039461	p.Ser47Thr	0.184211	13|5|1	38	0	5014|0|0	10028
0.967435	29	42800510	C	T	missense_variant	MODERATE	SLC22A11	ENSBTAG00000018792	p.Arg228Trp	0.184211	13|5|1	38	0	4984|0|0	9968
0.966949	29	37117790	C	T	stop_gained	HIGH	MS4A15	ENSBTAG00000039461	p.Gln108*	0.184211	13|5|1	38	0	4908|0|0	9816
0.966654	29	37345138	G	A	missense_variant	MODERATE	CD6	ENSBTAG00000018367	p.Arg146His	0.184211	13|5|1	38	0	4863|0|0	9726
0.966193	8	17434882	C	A	missense_variant	MODERATE	ATP6V0C	ENSBTAG00000026428	p.Gln113His	0.184211	12|7|0	38	0	4793|0|0	9586
0.965645	15	44862755	A	T	stop_gained	HIGH	ENSBTAG00000052704	ENSBTAG00000052704	p.Cys182*	0.166667	14|2|2	36	0	5047|0|0	10094
0.965638	27	7677652	C	A	missense_variant	MODERATE	WDR17	ENSBTAG00000014135	p.Leu703Ile	0.333333	9|6|3	36	0.0011818	5066|10|1	10154
0.963818	21	56711716	G	A	missense_variant	MODERATE	TRIP11	ENSBTAG00000026953	p.Ser1320Leu	0.176471	12|4|1	34	9.85e-05	5074|1|0	10150
0.962702	26	11398487	G	A	missense_variant	MODERATE	KIF20B	ENSBTAG00000005708	p.Cys999Tyr	0.147059	13|3|1	34	0	5078|0|0	10156
0.962585	8	10828588	G	A	missense_variant	MODERATE	SCARA5	ENSBTAG00000019636	p.Val70Ile	0.184211	12|7|0	38	9.85e-05	5076|1|0	10154
0.962534	18	60419215	T	G	missense_variant	MODERATE	ENSBTAG00000038702	ENSBTAG00000038702	p.Lys504Thr	0.184211	14|3|2	38	9.86e-05	5071|1|0	10144
0.962393	29	7358850	T	G	missense_variant	MODERATE	ENSBTAG00000034845	ENSBTAG00000034845	p.Ser40Ala	0.184211	12|7|0	38	9.9e-05	5049|1|0	10100
0.962392	15	37510002	C	T	missense_variant	MODERATE	CALCB	ENSBTAG00000047380	p.Ala120Thr	0.184211	13|5|1	38	9.9e-05	5050|1|0	10102
0.96201	3	26643813	C	T	missense_variant	MODERATE	IGSF3	ENSBTAG00000004849	p.Pro192Leu	0.184211	12|7|0	38	0.00010006	4996|1|0	9994
0.961773	14	81014766	C	A	missense_variant	MODERATE	ENPP2	ENSBTAG00000013165	p.Ala573Ser	0.157895	13|6|0	38	0	5083|0|0	10166
0.961744	19	9158947	T	G	missense_variant	MODERATE	MKS1	ENSBTAG00000034963	p.Asn94Thr	0.157895	13|6|0	38	0	5079|0|0	10158
0.961727	3	2313528	A	G	missense_variant	MODERATE	ENSBTAG00000022504	ENSBTAG00000022504	p.Phe222Ser	0.157895	14|4|1	38	0	5078|0|0	10156
0.961712	26	11375795	C	G	missense_variant	MODERATE	KIF20B	ENSBTAG00000005708	p.His560Asp	0.205882	12|3|2	34	0.000295625	5071|3|0	10148
0.961708	15	77554101	G	C	missense_variant	MODERATE	NUP160	ENSBTAG00000021125	p.His377Gln	0.157895	13|6|0	38	0	5074|0|0	10148
0.961683	6	2655187	A	T	missense_variant	MODERATE	NAF1	ENSBTAG00000034700	p.Thr195Ser	0.157895	14|4|1	38	0	5072|0|0	10144
0.961676	11	70178304	A	C	missense_variant	MODERATE	ALK	ENSBTAG00000007379	p.Gln136Pro	0.157895	14|4|1	38	0	5071|0|0	10142
0.961672	3	97507549	T	G	missense_variant	MODERATE	BEND5	ENSBTAG00000009209	p.Asp308Glu	0.157895	13|6|0	38	0	5069|0|0	10138
0.961669	2	132690299	G	A	missense_variant	MODERATE	PLA2G2A	ENSBTAG00000002700	p.Arg105His	0.157895	14|4|1	38	0	5070|0|0	10140
0.961621	1	40950142	C	T	missense_variant	MODERATE	ENSBTAG00000034182	ENSBTAG00000034182	p.Ala387Val	0.157895	13|6|0	38	0	5062|0|0	10124
0.961621	7	6621386	C	G	missense_variant	MODERATE	EPS15L1	ENSBTAG00000009990	p.Asp627Glu	0.157895	13|6|0	38	0	5062|0|0	10124
0.961611	6	29339472	T	C	missense_variant	MODERATE	ENSBTAG00000050287	ENSBTAG00000050287	p.Ile144Val	0.157895	14|4|1	38	0	5062|0|0	10124
0.961497	3	113341314	T	A	missense_variant	MODERATE	UGT1A1	ENSBTAG00000026181	p.Leu7His	0.157895	13|6|0	38	0	5045|0|0	10090
0.961468	3	97973827	G	C	missense_variant	MODERATE	SLC5A9	ENSBTAG00000014225	p.Gln610Glu	0.157895	13|6|0	38	0	5041|0|0	10082
0.961431	3	97993373	G	A	missense_variant	MODERATE	SLC5A9	ENSBTAG00000014225	p.Ala26Val	0.157895	13|6|0	38	0	5036|0|0	10072
0.961424	3	97973863	C	A	missense_variant	MODERATE	SLC5A9	ENSBTAG00000014225	p.Ala598Ser	0.157895	13|6|0	38	0	5035|0|0	10070
0.961394	5	107011455	C	A	missense_variant	MODERATE	WASHC1	ENSBTAG00000011902	p.Arg26Leu	0.157895	13|6|0	38	0	5031|0|0	10062
0.961365	3	97973895	G	A	missense_variant	MODERATE	SLC5A9	ENSBTAG00000014225	p.Ala587Val	0.157895	13|6|0	38	0	5027|0|0	10054
0.961299	5	106998967	C	T	missense_variant	MODERATE	WASHC1	ENSBTAG00000011902	p.Asp468Asn	0.157895	13|6|0	38	0	5018|0|0	10036
0.961262	3	97984872	C	T	missense_variant	MODERATE	SLC5A9	ENSBTAG00000014225	p.Val252Ile	0.157895	13|6|0	38	0	5013|0|0	10026
0.961195	3	97973129	T	C	missense_variant	MODERATE	SLC5A9	ENSBTAG00000014225	p.Glu655Gly	0.157895	13|6|0	38	0	5004|0|0	10008
0.961173	19	14627382	C	G	missense_variant	MODERATE	GAS2L2	ENSBTAG00000018519	p.Asp426Glu	0.157895	13|6|0	38	0	5001|0|0	10002
0.961053	3	97802906	T	G	missense_variant	MODERATE	SPATA6	ENSBTAG00000003128	p.Val4Gly	0.157895	13|6|0	38	0	4985|0|0	9970
0.960941	19	14627963	G	A	missense_variant	MODERATE	GAS2L2	ENSBTAG00000018519	p.Arg620His	0.157895	13|6|0	38	0	4970|0|0	9940
0.960687	28	29688172	G	A	missense_variant	MODERATE	ZSWIM8	ENSBTAG00000012657	p.Ala499Thr	0.157895	14|4|1	38	0	4938|0|0	9876
0.960667	6	35564233	A	T	missense_variant	MODERATE	GPRIN3	ENSBTAG00000045966	p.Gln194Leu	0.263158	10|8|1	38	0.000689383	5070|7|0	10154
0.960538	8	1832200	C	T	missense_variant	MODERATE	MFAP3L	ENSBTAG00000019539	p.Gly390Arg	0.157895	13|6|0	38	0	4917|0|0	9834
0.960287	2	130937440	C	T	missense_variant	MODERATE	HSPG2	ENSBTAG00000017122	p.Ala1484Val	0.157895	14|4|1	38	0	4886|0|0	9772
0.959529	12	86753216	C	T	missense_variant	MODERATE	GRK1	ENSBTAG00000019963	p.Ala49Val	0.157895	13|6|0	38	0	4789|0|0	9578
0.959225	7	1746420	A	G	missense_variant	MODERATE	RUFY1	ENSBTAG00000019868	p.Val181Ala	0.166667	13|4|1	36	9.85e-05	5073|1|0	10148
0.959215	25	33161545	G	A	missense_variant	MODERATE	RFC2	ENSBTAG00000018589	p.Gly14Glu	0.342105	8|9|2	38	0.00157662	4743|13|1	9514
0.959089	29	7358961	G	A	missense_variant	MODERATE	ENSBTAG00000034845	ENSBTAG00000034845	p.Glu77Lys	0.166667	12|6|0	36	9.89e-05	5054|1|0	10110
0.958004	3	98080482	G	A	missense_variant	MODERATE	SKINT1	ENSBTAG00000009192	p.Val232Ile	0.138889	13|5|0	36	0	5077|0|0	10154
0.957965	21	22335826	A	G	missense_variant	MODERATE	SEC11A	ENSBTAG00000011239	p.Ile109Thr	0.138889	14|3|1	36	0	5074|0|0	10148
0.957942	16	587421	A	G	missense_variant	MODERATE	ENSBTAG00000039944	ENSBTAG00000039944	p.Phe170Ser	0.138889	15|1|2	36	0	5073|0|0	10146
0.957937	16	80522488	C	G	missense_variant	MODERATE	RNPEP	ENSBTAG00000013726	p.Ala130Pro	0.157895	14|4|1	38	0	4601|0|0	9202
0.957846	3	1637301	G	A	missense_variant	MODERATE	DUSP27	ENSBTAG00000008652	p.Thr24Ile	0.138889	14|3|1	36	0	5059|0|0	10118
0.957668	10	67460762	C	T	missense_variant	MODERATE	WDHD1	ENSBTAG00000019120	p.Arg801His	0.125	13|2|1	32	0	5058|0|0	10116
0.957258	6	2407448	G	A	missense_variant	MODERATE	NPY5R	ENSBTAG00000038421	p.His178Tyr	0.184211	13|5|1	38	0.000196657	5083|2|0	10170
0.957056	12	32482970	A	G	missense_variant	MODERATE	MTIF3	ENSBTAG00000020530	p.Lys63Glu	0.184211	13|5|1	38	0.000197628	5058|2|0	10120
0.957016	13	61939740	G	A	missense_variant	MODERATE	NOL4L	ENSBTAG00000008348	p.Pro66Leu	0.184211	12|7|0	38	0.000197863	5052|2|0	10108
0.956967	29	7358856	G	A	missense_variant	MODERATE	ENSBTAG00000034845	ENSBTAG00000034845	p.Val42Met	0.184211	12|7|0	38	0.000198098	5046|2|0	10096
0.956865	26	11109056	C	T	missense_variant	MODERATE	SLC16A12	ENSBTAG00000004662	p.Gly382Ser	0.194444	12|5|1	36	0.000295858	5067|3|0	10140
0.956861	29	40895077	G	A	missense_variant	MODERATE	AHNAK	ENSBTAG00000013468	p.His243Tyr	0.184211	13|5|1	38	0.00019857	5034|2|0	10072
0.956717	15	78104993	C	G	missense_variant	MODERATE	ENSBTAG00000031032	ENSBTAG00000031032	p.Ala107Gly	0.138889	13|5|0	36	0	4919|0|0	9838
0.956657	10	1707034	A	T	missense_variant	MODERATE	ENSBTAG00000055244	ENSBTAG00000055244	p.Trp140Arg	0.236842	12|5|2	38	0.000591366	5067|6|0	10146
0.956591	10	1705981	T	G	missense_variant	MODERATE	ENSBTAG00000055244	ENSBTAG00000055244	p.Met491Leu	0.236842	12|5|2	38	0.0005923	5059|6|0	10130
0.956575	9	87955151	G	A	missense_variant	MODERATE	PLEKHG1	ENSBTAG00000009679	p.Ala955Thr	0.210526	11|8|0	38	0.000324114	4625|3|0	9256
0.956274	21	45773354	T	C	missense_variant	MODERATE	INSM2	ENSBTAG00000027013	p.Ile472Thr	0.263158	10|8|1	38	0.000821862	4860|6|1	9734
0.955785	3	43122237	C	A	missense_variant	MODERATE	TRMT13	ENSBTAG00000015781	p.Gly421Val	0.28125	10|3|3	32	0.00118203	5065|10|1	10152
0.955728	29	44531402	G	A	missense_variant	MODERATE	DPP3	ENSBTAG00000022242	p.Val118Ile	0.210526	12|6|1	38	0.000397772	5024|4|0	10056
0.955489	3	1946150	G	T	missense_variant	MODERATE	ENSBTAG00000051301	ENSBTAG00000051301	p.His65Asn	0.263158	11|6|2	38	0.000883913	5082|9|0	10182
0.955253	6	35564872	A	G	missense_variant	MODERATE	GPRIN3	ENSBTAG00000045966	p.Lys407Arg	0.263158	10|8|1	38	0.000888801	5055|7|1	10126
0.954665	3	120428656	G	A	missense_variant	MODERATE	HDLBP	ENSBTAG00000004315	p.Pro806Ser	0.263158	10|8|1	38	0.000901081	4985|9|0	9988
0.954652	26	11073178	A	G	missense_variant	MODERATE	IFIT1	ENSBTAG00000007881	p.Ser74Gly	0.25	12|0|4	32	0.00088635	5069|7|1	10154
0.954476	2	4510515	A	G	missense_variant	MODERATE	SAP130	ENSBTAG00000006003	p.Met800Val	0.157895	13|6|0	38	9.84e-05	5080|1|0	10162
0.954473	3	30622745	A	G	missense_variant	MODERATE	RHOC	ENSBTAG00000014299	p.Asn109Ser	0.157895	14|4|1	38	9.84e-05	5081|1|0	10164
0.954425	14	21210289	G	A	missense_variant	MODERATE	ST18	ENSBTAG00000005560	p.His108Tyr	0.157895	13|6|0	38	9.85e-05	5074|1|0	10150
0.954406	6	91260116	G	C	missense_variant	MODERATE	CCDC158	ENSBTAG00000012157	p.Pro866Ala	0.157895	16|0|3	38	9.85e-05	5076|1|0	10154
0.954404	1	79913355	T	A	missense_variant	MODERATE	RTP4	ENSBTAG00000032265	p.Gln109Leu	0.157895	14|4|1	38	9.85e-05	5073|1|0	10148
0.954401	4	16780477	C	T	missense_variant	MODERATE	ENSBTAG00000045937	ENSBTAG00000045937	p.Arg204Cys	0.157895	15|2|2	38	9.85e-05	5074|1|0	10150
0.954349	19	61518164	T	G	missense_variant	MODERATE	ABCA9	ENSBTAG00000006896	p.Ser894Ala	0.157895	15|2|2	38	9.86e-05	5068|1|0	10138
0.954339	3	97972119	C	A	missense_variant	MODERATE	SLC5A9	ENSBTAG00000014225	p.Arg649Leu	0.157895	13|6|0	38	9.87e-05	5064|1|0	10130
0.954336	21	56729665	G	A	missense_variant	MODERATE	TRIP11	ENSBTAG00000026953	p.Ser146Leu	0.157895	14|4|1	38	9.87e-05	5065|1|0	10132
0.95426	6	35734632	C	T	missense_variant	MODERATE	FAM13A	ENSBTAG00000011187	p.Ala24Val	0.147059	14|1|2	34	9.85e-05	5075|1|0	10152
0.954236	12	87077931	G	A	missense_variant	MODERATE	UPF3A	ENSBTAG00000020858	p.Gly83Arg	0.157895	13|6|0	38	9.9e-05	5052|1|0	10106
0.954125	19	61507640	C	T	missense_variant	MODERATE	ABCA9	ENSBTAG00000006896	p.Ser653Leu	0.157895	15|2|2	38	9.91e-05	5042|1|0	10086
0.954062	3	113436266	C	T	missense_variant	MODERATE	MROH2A	ENSBTAG00000017434	p.Ala1551Thr	0.157895	13|6|0	38	9.93e-05	5032|1|0	10066
0.954024	22	56332295	A	G	missense_variant	MODERATE	EFCAB12	ENSBTAG00000021643	p.His215Arg	0.157895	14|4|1	38	9.94e-05	5029|1|0	10060
0.953841	22	56325294	C	T	missense_variant	MODERATE	EFCAB12	ENSBTAG00000021643	p.Arg13Trp	0.157895	14|4|1	38	9.98e-05	5008|1|0	10018
0.95377	22	56332256	A	G	missense_variant	MODERATE	EFCAB12	ENSBTAG00000021643	p.Lys202Arg	0.157895	14|4|1	38	0.0001	5000|1|0	10002
0.953682	2	133357756	C	T	missense_variant	MODERATE	SLC66A1	ENSBTAG00000013650	p.Gly27Ser	0.157895	14|4|1	38	0.00010018	4990|1|0	9982
0.953455	27	6122193	C	T	missense_variant	MODERATE	ZNF705A	ENSBTAG00000046204	p.Thr26Ile	0.222222	11|6|1	36	0.000590319	5076|6|0	10164
0.953184	2	25529703	T	C	missense_variant	MODERATE	GORASP2	ENSBTAG00000013218	p.Met325Val	0.131579	14|5|0	38	0	5091|0|0	10182
0.953114	27	15515164	T	C	missense_variant	MODERATE	CFAP97	ENSBTAG00000013211	p.Ser324Gly	0.131579	14|5|0	38	0	5083|0|0	10166
0.953088	3	98037244	C	T	stop_gained	HIGH	ENSBTAG00000054583	ENSBTAG00000054583	p.Arg230*	0.131579	14|5|0	38	0	5080|0|0	10160
0.953079	1	116640366	C	G	missense_variant	MODERATE	IGSF10	ENSBTAG00000001728	p.Pro921Ala	0.131579	14|5|0	38	0	5079|0|0	10158
0.953079	1	130954439	C	T	missense_variant	MODERATE	DBR1	ENSBTAG00000019949	p.Pro498Ser	0.131579	15|3|1	38	0	5081|0|0	10162
0.95307	12	15340550	T	G	missense_variant	MODERATE	KCTD4	ENSBTAG00000019416	p.Glu15Ala	0.131579	15|3|1	38	0	5080|0|0	10160
0.953061	27	15613102	A	T	missense_variant	MODERATE	SNX25	ENSBTAG00000010351	p.Thr704Ser	0.131579	14|5|0	38	0	5077|0|0	10154
0.953059	12	86637156	C	T	missense_variant	MODERATE	ENSBTAG00000048756	ENSBTAG00000048756	p.Val955Met	0.157895	13|6|0	38	0.000101626	4919|1|0	9840
0.953044	27	15613136	G	A	missense_variant	MODERATE	SNX25	ENSBTAG00000010351	p.Arg715Gln	0.131579	14|5|0	38	0	5075|0|0	10150
0.953043	3	43166941	G	C	missense_variant	MODERATE	SASS6	ENSBTAG00000015778	p.Met288Ile	0.289474	11|5|3	38	0.0012823	5057|11|1	10138
0.953017	7	38955122	T	C	missense_variant	MODERATE	DBN1	ENSBTAG00000011400	p.Asn700Ser	0.131579	14|5|0	38	0	5072|0|0	10144
0.953009	15	22404777	C	A	missense_variant	MODERATE	ENSBTAG00000049455	ENSBTAG00000049455	p.Gln48His	0.131579	14|5|0	38	0	5071|0|0	10142
0.953	27	24753575	G	T	missense_variant	MODERATE	ENSBTAG00000053191	ENSBTAG00000053191	p.Pro1784Thr	0.131579	14|5|0	38	0	5070|0|0	10140
0.952997	4	46340013	C	T	missense_variant	MODERATE	ENSBTAG00000047286	ENSBTAG00000047286	p.Arg69Gln	0.289474	10|7|2	38	0.00128382	5050|13|0	10126
0.952991	2	90805625	G	C	missense_variant	MODERATE	NOP58	ENSBTAG00000005517	p.Asp334His	0.131579	15|3|1	38	0	5071|0|0	10142
0.952991	27	15613112	G	T	missense_variant	MODERATE	SNX25	ENSBTAG00000010351	p.Arg707Leu	0.131579	14|5|0	38	0	5069|0|0	10138
0.952947	19	42922822	C	T	stop_gained	HIGH	ENSBTAG00000001041	ENSBTAG00000001041	p.Arg441*	0.131579	14|5|0	38	0	5064|0|0	10128
0.952903	29	7359046	G	T	missense_variant	MODERATE	ENSBTAG00000034845	ENSBTAG00000034845	p.Gly105Val	0.131579	14|5|0	38	0	5059|0|0	10118
0.952894	15	44906256	G	A	missense_variant	MODERATE	ENSBTAG00000048922	ENSBTAG00000048922	p.Pro82Ser	0.131579	16|1|2	38	0	5062|0|0	10124
0.952876	3	27182674	C	T	missense_variant	MODERATE	MAB21L3	ENSBTAG00000001406	p.Arg318His	0.131579	15|3|1	38	0	5058|0|0	10116
0.952841	1	79913013	A	G	missense_variant	MODERATE	RTP4	ENSBTAG00000032265	p.Ile223Thr	0.131579	14|5|0	38	0	5052|0|0	10104
0.952814	29	44554820	C	G	missense_variant	MODERATE	ENSBTAG00000020147	ENSBTAG00000020147	p.Ser17Cys	0.131579	14|5|0	38	0	5049|0|0	10098
0.952787	1	79633236	A	T	missense_variant	MODERATE	RTP2	ENSBTAG00000003179	p.Gln187Leu	0.131579	14|5|0	38	0	5046|0|0	10092
0.952707	1	79633203	T	C	missense_variant	MODERATE	RTP2	ENSBTAG00000003179	p.Val176Ala	0.131579	14|5|0	38	0	5037|0|0	10074
0.952698	1	79632878	G	C	missense_variant	MODERATE	RTP2	ENSBTAG00000003179	p.Ala68Pro	0.131579	14|5|0	38	0	5036|0|0	10072
0.952689	1	79632881	A	C	missense_variant	MODERATE	RTP2	ENSBTAG00000003179	p.Asn69His	0.131579	14|5|0	38	0	5035|0|0	10070
0.95268	1	79632884	G	T	missense_variant	MODERATE	RTP2	ENSBTAG00000003179	p.Val70Leu	0.131579	14|5|0	38	0	5034|0|0	10068
0.952627	8	83091883	C	T	missense_variant	MODERATE	ZNF367	ENSBTAG00000006587	p.Arg322Gln	0.131579	15|3|1	38	0	5030|0|0	10060
0.952627	18	43645468	G	A	missense_variant	MODERATE	LRP3	ENSBTAG00000047062	p.Val658Ile	0.131579	14|5|0	38	0	5028|0|0	10056
0.952609	5	107011425	G	A	missense_variant	MODERATE	WASHC1	ENSBTAG00000011902	p.Ala36Val	0.131579	14|5|0	38	0	5026|0|0	10052
0.952591	2	22397275	T	C	missense_variant	MODERATE	SCRN3	ENSBTAG00000012966	p.Asp49Gly	0.131579	14|5|0	38	0	5024|0|0	10048
0.952536	23	34454132	G	A	missense_variant	MODERATE	ENSBTAG00000038430	ENSBTAG00000038430	p.Ala77Val	0.157895	13|6|0	38	0.000102817	4862|1|0	9726
0.952447	29	43059957	G	A	missense_variant	MODERATE	CDC42BPG	ENSBTAG00000009736	p.Pro1640Ser	0.131579	14|5|0	38	0	5008|0|0	10016
0.952312	5	107001295	G	C	missense_variant	MODERATE	WASHC1	ENSBTAG00000011902	p.Ile218Met	0.131579	14|5|0	38	0	4993|0|0	9986
0.95223	19	44632235	T	C	missense_variant	MODERATE	KIF18B	ENSBTAG00000008088	p.Asp643Gly	0.131579	14|5|0	38	0	4984|0|0	9968
0.952175	19	12852419	G	T	missense_variant	MODERATE	MYO19	ENSBTAG00000012675	p.Gln894Lys	0.131579	14|5|0	38	0	4978|0|0	9956
0.952141	10	48192898	C	T	missense_variant	MODERATE	VPS13C	ENSBTAG00000038920	p.Arg3283Trp	0.117647	14|2|1	34	0	5063|0|0	10126
0.952123	10	68085926	A	C	missense_variant	MODERATE	KTN1	ENSBTAG00000017713	p.Asn940Thr	0.117647	14|2|1	34	0	5061|0|0	10122
0.952089	11	75022970	C	G	missense_variant	MODERATE	WDCP	ENSBTAG00000016987	p.Thr293Ser	0.210526	11|8|0	38	0.000492029	5076|5|0	10162
0.951994	3	20675915	C	G	missense_variant	MODERATE	MTMR11	ENSBTAG00000012496	p.Ala252Gly	0.210526	12|6|1	38	0.000492902	5068|3|1	10144
0.951983	4	117454589	T	A	missense_variant	MODERATE	RBM33	ENSBTAG00000010243	p.Leu1078Met	0.131579	14|5|0	38	0	4957|0|0	9914
0.951949	3	16389084	A	G	missense_variant	MODERATE	NUP210L	ENSBTAG00000004987	p.Lys488Glu	0.184211	13|5|1	38	0.000294869	5084|3|0	10174
0.951946	15	81972574	G	A	missense_variant	MODERATE	ENSBTAG00000045939	ENSBTAG00000045939	p.Ala108Thr	0.131579	14|5|0	38	0	4953|0|0	9906
0.951922	29	44829826	G	A	missense_variant	MODERATE	ENSBTAG00000019689	ENSBTAG00000019689	p.Gly139Glu	0.210526	12|6|1	38	0.000493681	5060|3|1	10128
0.951877	27	37666516	A	C	missense_variant	MODERATE	HOOK3	ENSBTAG00000007634	p.Gln749Pro	0.184211	12|7|0	38	0.000295392	5075|3|0	10156
0.951854	17	46032348	G	A	missense_variant	MODERATE	ADGRD1	ENSBTAG00000013848	p.Pro877Leu	0.210526	11|8|0	38	0.00049456	5050|5|0	10110
0.951845	7	40367273	G	A	missense_variant	MODERATE	TRIM41	ENSBTAG00000019646	p.Arg344His	0.131579	14|5|0	38	0	4942|0|0	9884
0.951835	7	38987770	G	A	missense_variant	MODERATE	DBN1	ENSBTAG00000011400	p.Ala250Val	0.131579	14|5|0	38	0	4941|0|0	9882
0.951724	6	117348185	C	T	missense_variant	MODERATE	FGFRL1	ENSBTAG00000027464	p.Gly286Ser	0.157895	13|6|0	38	0.000104668	4776|1|0	9554
0.951714	6	26655707	C	G	missense_variant	MODERATE	ENSBTAG00000023000	ENSBTAG00000023000	p.Ala184Pro	0.184211	14|3|2	38	0.000296267	5061|1|1	10126
0.951706	9	38384589	G	A	missense_variant	MODERATE	CCN6	ENSBTAG00000017205	p.Leu10Phe	0.131579	14|5|0	38	0	4927|0|0	9854
0.951568	29	49183063	C	G	missense_variant	MODERATE	TRPM5	ENSBTAG00000046662	p.Ala668Gly	0.236842	10|9|0	38	0.000718686	4863|7|0	9740
0.951559	5	27085879	A	T	missense_variant	MODERATE	KRT78	ENSBTAG00000039967	p.Gln185Leu	0.184211	13|5|1	38	0.000297383	5041|3|0	10088
0.951347	27	6403104	G	A	missense_variant	MODERATE	ENSBTAG00000051796	ENSBTAG00000051796	p.Ala60Val	0.368421	5|14|0	38	0.00256663	5039|26|0	10130
0.951298	3	120862927	G	A	missense_variant	MODERATE	RTP5	ENSBTAG00000040598	p.Asp437Asn	0.157895	13|6|0	38	0.000105641	4732|1|0	9466
0.951217	19	12855408	G	A	missense_variant	MODERATE	MYO19	ENSBTAG00000012675	p.Arg759Trp	0.131579	14|5|0	38	0	4875|0|0	9750
0.951023	12	77568930	C	A	missense_variant	MODERATE	NALCN	ENSBTAG00000037786	p.Gly1649Val	0.184211	12|7|0	38	0.000300903	4982|3|0	9970
0.950883	25	14048804	C	T	missense_variant	MODERATE	MARF1	ENSBTAG00000020387	p.Asp1617Asn	0.131579	15|3|1	38	0	4842|0|0	9684
0.950685	3	120862900	G	C	missense_variant	MODERATE	RTP5	ENSBTAG00000040598	p.Glu428Gln	0.157895	13|6|0	38	0.000107043	4670|1|0	9342
0.950534	26	39016725	C	T	missense_variant	MODERATE	CACUL1	ENSBTAG00000022808	p.Gly66Asp	0.131579	14|5|0	38	0	4804|0|0	9608
0.95031	10	1707012	A	G	missense_variant	MODERATE	ENSBTAG00000055244	ENSBTAG00000055244	p.Met147Thr	0.236842	12|5|2	38	0.000786318	5079|8|0	10174
0.950147	29	40888041	T	C	missense_variant	MODERATE	AHNAK	ENSBTAG00000013468	p.Lys2588Arg	0.236842	11|7|1	38	0.00078911	5061|8|0	10138
0.950136	7	13435824	C	T	missense_variant	MODERATE	ENSBTAG00000032142	ENSBTAG00000032142	p.Pro58Leu	0.263158	10|8|1	38	0.0010831	5067|11|0	10156
0.95008	15	20601433	G	A	missense_variant	MODERATE	ARHGAP20	ENSBTAG00000000333	p.Pro825Leu	0.263158	10|8|1	38	0.00108438	5061|11|0	10144
0.94967	12	20283206	G	A	missense_variant	MODERATE	DLEU7	ENSBTAG00000055114	p.Leu25Phe	0.131579	14|5|0	38	0	4717|0|0	9434
0.949544	1	144770114	T	C	missense_variant	MODERATE	ITGB2	ENSBTAG00000017060	p.Asn228Ser	0.263158	10|8|1	38	0.00109649	5006|9|1	10032
0.949534	1	144770102	C	T	missense_variant	MODERATE	ITGB2	ENSBTAG00000017060	p.Arg232Gln	0.263158	10|8|1	38	0.00109671	5005|9|1	10030
0.949508	27	24740684	C	A	missense_variant	MODERATE	CLDN23	ENSBTAG00000007051	p.Leu83Met	0.131579	14|5|0	38	0	4701|0|0	9402
0.948722	8	54167925	G	A	missense_variant	MODERATE	CEP78	ENSBTAG00000020752	p.Glu440Lys	0.138889	13|5|0	36	9.84e-05	5081|1|0	10164
0.948559	15	81681599	G	A	missense_variant	MODERATE	ENSBTAG00000036042	ENSBTAG00000036042	p.Arg54Cys	0.138889	13|5|0	36	9.87e-05	5064|1|0	10130
0.94822	22	16398892	C	T	missense_variant	MODERATE	ZKSCAN7	ENSBTAG00000003622	p.His397Tyr	0.277778	12|2|4	36	0.0013804	5058|12|1	10142
0.947973	12	3473869	A	G	missense_variant	MODERATE	ENSBTAG00000051623	ENSBTAG00000051623	p.Val75Ala	0.210526	12|6|1	38	0.000591017	5070|6|0	10152
0.947915	29	40885099	C	T	missense_variant	MODERATE	AHNAK	ENSBTAG00000013468	p.Val3569Met	0.210526	12|6|1	38	0.000591716	5064|6|0	10140
0.947895	12	3473897	C	T	missense_variant	MODERATE	ENSBTAG00000051623	ENSBTAG00000051623	p.Glu66Lys	0.210526	12|6|1	38	0.000591949	5062|6|0	10136
0.947412	18	57419644	C	T	missense_variant	MODERATE	VSIG10L	ENSBTAG00000020447	p.Arg246Gln	0.210526	12|6|1	38	0.000597729	5013|6|0	10038
0.947291	18	36446418	G	A	missense_variant	MODERATE	SNTB2	ENSBTAG00000001654	p.Ser493Asn	0.157895	14|4|1	38	0.000196734	5081|2|0	10166
0.947262	27	15660202	G	A	missense_variant	MODERATE	UFSP2	ENSBTAG00000018454	p.Arg348Trp	0.157895	14|4|1	38	0.00019685	5078|2|0	10160
0.947232	4	107321710	G	T	missense_variant	MODERATE	OR2A2	ENSBTAG00000049625	p.Val309Leu	0.157895	14|4|1	38	0.000196967	5075|2|0	10154
0.947206	19	14870627	C	T	missense_variant	MODERATE	ENSBTAG00000025219	ENSBTAG00000025219	p.His399Tyr	0.157895	13|6|0	38	0.000197122	5071|2|0	10146
0.947107	8	72214583	A	C	missense_variant	MODERATE	NEFL	ENSBTAG00000021949	p.Ser473Ala	0.157895	13|6|0	38	0.000197511	5061|2|0	10126
0.946876	1	144770123	A	G	missense_variant	MODERATE	ITGB2	ENSBTAG00000017060	p.Val225Ala	0.263158	10|8|1	38	0.00119689	5002|10|1	10026
0.946866	1	144770121	C	A	missense_variant	MODERATE	ITGB2	ENSBTAG00000017060	p.Ala226Ser	0.263158	10|8|1	38	0.00119713	5001|10|1	10024
0.946632	7	1553590	C	T	missense_variant	MODERATE	MAML1	ENSBTAG00000050347	p.Ser575Asn	0.184211	12|7|0	38	0.000393546	5078|4|0	10164
0.946615	11	87060796	G	A	missense_variant	MODERATE	NOL10	ENSBTAG00000002716	p.Arg773Gln	0.157895	14|4|1	38	0.000199402	5013|2|0	10030
0.946506	3	21557811	G	A	missense_variant	MODERATE	RNF115	ENSBTAG00000008131	p.Gly59Ser	0.111111	15|2|1	36	0	5085|0|0	10170
0.946466	6	69739094	C	T	missense_variant	MODERATE	PDGFRA	ENSBTAG00000007173	p.Pro158Ser	0.111111	15|2|1	36	0	5081|0|0	10162
0.946445	1	79913392	T	C	missense_variant	MODERATE	RTP4	ENSBTAG00000032265	p.Ile97Val	0.111111	14|4|0	36	0	5076|0|0	10152
0.946435	18	57762450	A	C	missense_variant	MODERATE	ENSBTAG00000014593	ENSBTAG00000014593	p.Cys161Gly	0.111111	14|4|0	36	0	5075|0|0	10150
0.946397	3	9173455	A	G	missense_variant	MODERATE	SLAMF6	ENSBTAG00000014368	p.Arg326Gly	0.111111	15|2|1	36	0	5074|0|0	10148
0.946397	3	59580093	T	G	missense_variant	MODERATE	SPATA1	ENSBTAG00000020010	p.Lys21Gln	0.111111	15|2|1	36	0	5074|0|0	10148
0.946365	1	79912620	A	G	missense_variant	MODERATE	RTP4	ENSBTAG00000032265	p.Ile354Thr	0.111111	14|4|0	36	0	5068|0|0	10136
0.946312	3	15602901	C	T	stop_gained	HIGH	FLAD1	ENSBTAG00000000186	p.Trp501*	0.184211	13|5|1	38	0.000395961	5047|4|0	10102
0.946233	4	107668633	A	T	missense_variant	MODERATE	NOBOX	ENSBTAG00000009832	p.Leu393Gln	0.157895	13|6|0	38	0.000200965	4974|2|0	9952
0.946211	3	15563849	C	T	missense_variant	MODERATE	DCST1	ENSBTAG00000010655	p.Arg39His	0.184211	13|5|1	38	0.000396747	5037|4|0	10082
0.946049	13	79533474	C	T	missense_variant	MODERATE	ATP9A	ENSBTAG00000007962	p.Gly10Ser	0.184211	13|5|1	38	0.00039801	5021|4|0	10050
0.945999	6	42331191	A	C	missense_variant	MODERATE	GBA3	ENSBTAG00000020363	p.Asn185His	0.147059	14|1|2	34	0.000196889	5077|2|0	10158
0.945989	6	42331188	T	C	missense_variant	MODERATE	GBA3	ENSBTAG00000020363	p.Ser184Pro	0.147059	14|1|2	34	0.000196928	5076|2|0	10156
0.945372	3	14931576	C	G	stop_gained	HIGH	ENSBTAG00000045596	ENSBTAG00000045596	p.Tyr405*	0.315789	9|8|2	38	0.00202511	4919|18|1	9876
0.94536	25	2126032	G	A	missense_variant	MODERATE	PRSS27	ENSBTAG00000040394	p.Pro309Leu	0.157895	13|6|0	38	0.000204415	4890|2|0	9784
0.94487	7	13435736	G	A	missense_variant	MODERATE	ENSBTAG00000032142	ENSBTAG00000032142	p.Gly29Ser	0.263158	10|8|1	38	0.00128155	5059|13|0	10144
0.94486	7	13435800	G	T	missense_variant	MODERATE	ENSBTAG00000032142	ENSBTAG00000032142	p.Gly50Val	0.263158	10|8|1	38	0.0012818	5058|13|0	10142
0.94424	12	86753302	A	G	missense_variant	MODERATE	GRK1	ENSBTAG00000019963	p.Thr78Ala	0.157895	13|6|0	38	0.000208855	4786|2|0	9576
0.94422	23	34454238	C	T	missense_variant	MODERATE	ENSBTAG00000038430	ENSBTAG00000038430	p.Asp42Asn	0.166667	12|6|0	36	0.00030744	4876|3|0	9758
0.943547	10	1706893	G	A	stop_gained	HIGH	ENSBTAG00000055244	ENSBTAG00000055244	p.Gln187*	0.210526	12|6|1	38	0.000694582	5032|7|0	10078
0.943302	18	46189553	T	C	missense_variant	MODERATE	SBSN	ENSBTAG00000015915	p.His391Arg	0.210526	12|6|1	38	0.000697767	5009|7|0	10032
0.943166	25	27042007	G	T	missense_variant	MODERATE	ENSBTAG00000050574	ENSBTAG00000050574	p.Pro136His	0.184211	14|3|2	38	0.000420433	4753|4|0	9514
0.943033	3	14931309	T	G	stop_gained	HIGH	ENSBTAG00000045596	ENSBTAG00000045596	p.Leu328*	0.315789	9|8|2	38	0.00217263	5042|20|1	10126
0.942938	15	81973154	G	A	missense_variant	MODERATE	ENSBTAG00000045939	ENSBTAG00000045939	p.Arg301His	0.210526	11|8|0	38	0.000651607	4598|6|0	9208
0.942903	18	57468133	A	G	missense_variant	MODERATE	SIGLEC10	ENSBTAG00000008852	p.Leu278Pro	0.210526	12|6|1	38	0.000702952	4972|7|0	9958
0.942876	3	32471709	C	T	stop_gained	HIGH	ENSBTAG00000053209	ENSBTAG00000053209	p.Trp51*	0.131579	14|5|0	38	9.83e-05	5085|1|0	10172
0.942855	19	14847574	T	G	missense_variant	MODERATE	ENSBTAG00000051396	ENSBTAG00000051396	p.Phe144Cys	0.131579	14|5|0	38	9.83e-05	5083|1|0	10168
0.942855	19	14847577	C	A	missense_variant	MODERATE	ENSBTAG00000051396	ENSBTAG00000051396	p.Thr145Lys	0.131579	14|5|0	38	9.83e-05	5083|1|0	10168
0.942813	9	9726895	C	T	missense_variant	MODERATE	SDHAF4	ENSBTAG00000027049	p.Arg155Cys	0.131579	15|3|1	38	9.84e-05	5081|1|0	10164
0.942802	29	9649861	C	T	missense_variant	MODERATE	CCDC83	ENSBTAG00000011132	p.Asp355Asn	0.131579	14|5|0	38	9.84e-05	5078|1|0	10158
0.942792	23	29155666	G	A	missense_variant	MODERATE	ENSBTAG00000012956	ENSBTAG00000012956	p.Leu55Phe	0.131579	15|3|1	38	9.84e-05	5079|1|0	10160
0.942786	7	24263588	C	T	missense_variant	MODERATE	CHSY3	ENSBTAG00000014661	p.Gly137Arg	0.157895	13|6|0	38	0.000214638	4657|2|0	9318
0.94277	1	79912075	G	A	missense_variant	MODERATE	RTP4	ENSBTAG00000032265	p.Pro536Ser	0.131579	14|5|0	38	9.85e-05	5075|1|0	10152
0.94277	1	79913223	C	G	missense_variant	MODERATE	RTP4	ENSBTAG00000032265	p.Arg153Pro	0.131579	14|5|0	38	9.85e-05	5075|1|0	10152
0.942759	27	6124147	A	C	missense_variant	MODERATE	ZNF705A	ENSBTAG00000046204	p.His132Pro	0.194444	12|5|1	36	0.000589739	5081|6|0	10174
0.94275	26	20830696	G	T	missense_variant	MODERATE	DNMBP	ENSBTAG00000008939	p.Asn1336Lys	0.131579	15|3|1	38	9.85e-05	5075|1|0	10152
0.942729	5	112060801	G	C	missense_variant	MODERATE	ENSBTAG00000054845	ENSBTAG00000054845	p.Gly64Ala	0.131579	15|3|1	38	9.85e-05	5073|1|0	10148
0.942697	23	29154909	C	T	missense_variant	MODERATE	ENSBTAG00000012956	ENSBTAG00000012956	p.Arg307Gln	0.131579	15|3|1	38	9.86e-05	5070|1|0	10142
0.942696	14	72424225	G	A	missense_variant	MODERATE	RUNX1T1	ENSBTAG00000017339	p.Ala398Thr	0.131579	14|5|0	38	9.86e-05	5068|1|0	10138
0.942685	19	10532125	A	G	missense_variant	MODERATE	DHX40	ENSBTAG00000017868	p.Thr52Ala	0.131579	14|5|0	38	9.87e-05	5067|1|0	10136
0.942685	29	7123746	C	T	missense_variant	MODERATE	GRM5	ENSBTAG00000048061	p.Pro480Leu	0.131579	14|5|0	38	9.87e-05	5067|1|0	10136
0.942557	29	7359027	G	C	missense_variant	MODERATE	ENSBTAG00000034845	ENSBTAG00000034845	p.Val99Leu	0.131579	14|5|0	38	9.89e-05	5055|1|0	10112
0.942536	12	87122753	T	C	missense_variant	MODERATE	ENSBTAG00000038732	ENSBTAG00000038732	p.Met254Thr	0.131579	14|5|0	38	9.89e-05	5053|1|0	10108
0.942536	19	14847409	A	C	missense_variant	MODERATE	ENSBTAG00000051396	ENSBTAG00000051396	p.Lys89Thr	0.131579	14|5|0	38	9.89e-05	5053|1|0	10108
0.942525	29	43063120	G	A	missense_variant	MODERATE	CDC42BPG	ENSBTAG00000009736	p.Pro1408Leu	0.131579	14|5|0	38	9.9e-05	5052|1|0	10106
0.942396	27	15557513	G	A	missense_variant	MODERATE	SNX25	ENSBTAG00000010351	p.Val53Met	0.131579	14|5|0	38	9.92e-05	5040|1|0	10082
0.942385	1	79632851	A	T	missense_variant	MODERATE	RTP2	ENSBTAG00000003179	p.Thr59Ser	0.131579	14|5|0	38	9.92e-05	5039|1|0	10080
0.942322	27	5674912	C	T	missense_variant	MODERATE	MCPH1	ENSBTAG00000011032	p.Arg748Cys	0.131579	15|3|1	38	9.93e-05	5035|1|0	10072
0.942279	23	28817308	G	C	missense_variant	MODERATE	TRIM10	ENSBTAG00000007530	p.Ala129Pro	0.131579	15|3|1	38	9.94e-05	5031|1|0	10064
0.942278	7	6616632	G	A	missense_variant	MODERATE	EPS15L1	ENSBTAG00000009990	p.Glu581Lys	0.131579	14|5|0	38	9.94e-05	5029|1|0	10060
0.942127	23	29167584	C	T	missense_variant	MODERATE	ENSBTAG00000048946	ENSBTAG00000048946	p.Pro133Leu	0.131579	15|3|1	38	9.96e-05	5017|1|0	10036
0.942074	17	72908281	G	A	missense_variant	MODERATE	COMT	ENSBTAG00000019516	p.Asp16Asn	0.5	4|11|4	38	0.00659736	4946|46|10	10004
0.941995	19	53419016	T	C	missense_variant	MODERATE	LGALS3BP	ENSBTAG00000001368	p.Leu4Pro	0.131579	14|5|0	38	9.99e-05	5003|1|0	10008
0.941937	27	7050375	G	C	missense_variant	MODERATE	ENSBTAG00000049265	ENSBTAG00000049265	p.Leu10Phe	0.147059	13|3|1	34	0.000212675	4700|2|0	9404
0.941865	23	28803629	G	T	missense_variant	MODERATE	TRIM15	ENSBTAG00000007532	p.Ser324Arg	0.131579	15|3|1	38	0.00010012	4993|1|0	9988
0.941864	22	56558993	C	A	missense_variant	MODERATE	MKRN2	ENSBTAG00000004512	p.Ala234Ser	0.131579	14|5|0	38	0.00010016	4991|1|0	9984
0.94171	19	44632118	C	T	missense_variant	MODERATE	KIF18B	ENSBTAG00000008088	p.Gly682Glu	0.131579	14|5|0	38	0.000100442	4977|1|0	9956
0.941634	3	103586938	G	T	missense_variant	MODERATE	ENSBTAG00000052771	ENSBTAG00000052771	p.Arg12Ser	0.131579	15|3|1	38	0.000100543	4972|1|0	9946
0.941545	11	61550040	A	T	missense_variant	MODERATE	OTX1	ENSBTAG00000006760	p.Tyr320Phe	0.131579	14|5|0	38	0.000100746	4962|1|0	9926
0.941355	29	37526519	G	A	missense_variant	MODERATE	ENSBTAG00000048600	ENSBTAG00000048600	p.Gly38Arg	0.184211	13|5|1	38	0.000492223	5074|5|0	10158
0.941207	29	40888030	T	C	missense_variant	MODERATE	AHNAK	ENSBTAG00000013468	p.Asn2592Asp	0.277778	9|8|1	36	0.00167719	5051|17|0	10136
0.9412	5	119291516	C	T	missense_variant	MODERATE	ZBED4	ENSBTAG00000049889	p.Ala988Val	0.131579	14|5|0	38	0.000101379	4931|1|0	9864
0.941193	3	14931296	G	T	missense_variant	MODERATE	ENSBTAG00000045596	ENSBTAG00000045596	p.Gly324Cys	0.315789	9|8|2	38	0.00227273	5038|21|1	10120
0.941143	15	81973043	G	A	missense_variant	MODERATE	ENSBTAG00000045939	ENSBTAG00000045939	p.Arg264Gln	0.131579	14|5|0	38	0.000101482	4926|1|0	9854
0.940883	27	37747283	G	A	missense_variant	MODERATE	POMK	ENSBTAG00000003649	p.Val242Met	0.184211	12|7|0	38	0.000496426	5032|3|1	10072
0.940871	22	48673752	T	C	missense_variant	MODERATE	TWF2	ENSBTAG00000054131	p.Ser450Pro	0.184211	12|7|0	38	0.000496623	5029|5|0	10068
0.940763	4	7422133	C	T	missense_variant	MODERATE	ABCA13	ENSBTAG00000003531	p.Gly3918Arg	0.315789	9|8|2	38	0.00228992	5002|17|3	10044
0.940752	18	57418698	C	T	missense_variant	MODERATE	VSIG10L	ENSBTAG00000020447	p.Asp428Asn	0.210526	12|6|1	38	0.000730994	4781|7|0	9576
0.940577	29	43063996	C	T	missense_variant	MODERATE	CDC42BPG	ENSBTAG00000009736	p.Arg1180Gln	0.131579	14|5|0	38	0.000102522	4876|1|0	9754
0.940454	4	30946745	T	C	missense_variant	MODERATE	RAPGEF5	ENSBTAG00000015539	p.Thr539Ala	0.105263	15|4|0	38	0	5087|0|0	10174
0.940454	6	93207898	G	A	missense_variant	MODERATE	FRAS1	ENSBTAG00000010716	p.Gly2153Ser	0.105263	16|2|1	38	0	5090|0|0	10180
0.940447	22	48679519	C	G	missense_variant	MODERATE	TLR9	ENSBTAG00000018198	p.Pro573Arg	0.184211	12|7|0	38	0.0005004	4991|5|0	9992
0.940432	29	856039	C	G	missense_variant	MODERATE	ENSBTAG00000049484	ENSBTAG00000049484	p.Gly34Arg	0.105263	15|4|0	38	0	5085|0|0	10170
0.940421	3	12608581	C	T	missense_variant	MODERATE	FCRL1	ENSBTAG00000005891	p.His403Tyr	0.105263	16|2|1	38	0	5087|0|0	10174
0.94041	3	11365770	C	T	missense_variant	MODERATE	OR10R2	ENSBTAG00000017778	p.Val224Met	0.105263	16|2|1	38	0	5086|0|0	10172
0.94041	6	93335794	C	T	missense_variant	MODERATE	ANXA3	ENSBTAG00000010153	p.Thr49Met	0.105263	16|2|1	38	0	5086|0|0	10172
0.94041	9	101773546	G	A	missense_variant	MODERATE	RNASET2	ENSBTAG00000014494	p.Pro56Leu	0.105263	15|4|0	38	0	5083|0|0	10166
0.940399	2	7347987	T	G	missense_variant	MODERATE	COL5A2	ENSBTAG00000027020	p.Cys1009Gly	0.105263	15|4|0	38	0	5082|0|0	10164
0.940399	3	34059448	T	A	missense_variant	MODERATE	SORT1	ENSBTAG00000008849	p.Leu159Met	0.105263	15|4|0	38	0	5082|0|0	10164
0.940399	6	92187902	C	T	stop_gained	HIGH	ENSBTAG00000048934	ENSBTAG00000048934	p.Trp34*	0.105263	15|4|0	38	0	5082|0|0	10164
0.940399	10	91761888	G	C	missense_variant	MODERATE	ENSBTAG00000040167	ENSBTAG00000040167	p.Arg11Gly	0.105263	15|4|0	38	0	5082|0|0	10164
0.940399	15	45740550	G	C	missense_variant	MODERATE	ZNF214	ENSBTAG00000020289	p.Gly589Ala	0.105263	15|4|0	38	0	5082|0|0	10164
0.940388	7	41214557	T	C	missense_variant	MODERATE	OR11L1	ENSBTAG00000017725	p.Ile204Val	0.105263	16|2|1	38	0	5084|0|0	10168
0.940377	6	92952782	T	C	missense_variant	MODERATE	FRAS1	ENSBTAG00000010716	p.Phe4Ser	0.105263	15|4|0	38	0	5080|0|0	10160
0.940377	7	14179855	T	G	missense_variant	MODERATE	ENSBTAG00000047414	ENSBTAG00000047414	p.Leu281Arg	0.105263	15|4|0	38	0	5080|0|0	10160
0.940366	3	12672036	A	C	missense_variant	MODERATE	FCRL3	ENSBTAG00000039702	p.Thr617Pro	0.105263	16|2|1	38	0	5082|0|0	10164
0.940366	11	30819980	G	A	missense_variant	MODERATE	PPP1R21	ENSBTAG00000002570	p.Arg701Gln	0.105263	15|4|0	38	0	5079|0|0	10158
0.940366	26	424764	G	C	missense_variant	MODERATE	ENSBTAG00000046109	ENSBTAG00000046109	p.Ser238Thr	0.105263	15|4|0	38	0	5079|0|0	10158
0.940355	9	91221837	C	T	missense_variant	MODERATE	ENSBTAG00000020723	ENSBTAG00000020723	p.Pro50Leu	0.105263	15|4|0	38	0	5078|0|0	10156
0.940344	3	98076422	A	G	missense_variant	MODERATE	SKINT1	ENSBTAG00000009192	p.Thr136Ala	0.105263	15|4|0	38	0	5077|0|0	10154
0.940344	19	15154341	C	T	stop_gained	HIGH	CCT6B	ENSBTAG00000020338	p.Arg429*	0.105263	15|4|0	38	0	5077|0|0	10154
0.940333	18	36479314	T	C	missense_variant	MODERATE	COG8	ENSBTAG00000001665	p.Glu137Gly	0.105263	15|4|0	38	0	5076|0|0	10152
0.940323	19	61451522	T	C	missense_variant	MODERATE	ABCA6	ENSBTAG00000006921	p.Phe757Leu	0.105263	17|0|2	38	0	5081|0|0	10162
0.940322	2	7383921	T	C	missense_variant	MODERATE	COL3A1	ENSBTAG00000021466	p.Asn911Ser	0.105263	15|4|0	38	0	5075|0|0	10150
0.940322	3	98076095	C	G	missense_variant	MODERATE	SKINT1	ENSBTAG00000009192	p.Gln27Glu	0.105263	15|4|0	38	0	5075|0|0	10150
0.940322	18	53118578	A	T	missense_variant	MODERATE	VASP	ENSBTAG00000019604	p.Tyr358Phe	0.105263	15|4|0	38	0	5075|0|0	10150
0.940322	27	15591282	C	G	missense_variant	MODERATE	SNX25	ENSBTAG00000010351	p.Pro280Ala	0.105263	15|4|0	38	0	5075|0|0	10150
0.940322	29	27807997	T	C	missense_variant	MODERATE	OR8B8	ENSBTAG00000051852	p.Asn171Ser	0.105263	16|2|1	38	0	5078|0|0	10156
0.940311	3	59686218	G	T	missense_variant	MODERATE	DNASE2B	ENSBTAG00000010445	p.Arg191Ser	0.105263	15|4|0	38	0	5074|0|0	10148
0.940311	8	104229492	T	G	missense_variant	MODERATE	TNC	ENSBTAG00000000575	p.Asn1920Thr	0.105263	16|2|1	38	0	5077|0|0	10154
0.940311	13	20008811	A	G	missense_variant	MODERATE	ITGB1	ENSBTAG00000015910	p.Ile788Val	0.105263	15|4|0	38	0	5074|0|0	10148
0.9403	2	31127620	G	A	missense_variant	MODERATE	SCN3A	ENSBTAG00000019385	p.Ser364Asn	0.105263	15|4|0	38	0	5073|0|0	10146
0.9403	7	71930027	G	A	missense_variant	MODERATE	C1QTNF2	ENSBTAG00000054287	p.Arg27Cys	0.105263	16|2|1	38	0	5076|0|0	10152
0.9403	10	10214110	A	G	missense_variant	MODERATE	BHMT	ENSBTAG00000002255	p.Met498Val	0.105263	15|4|0	38	0	5073|0|0	10146
0.9403	16	63913288	A	G	missense_variant	MODERATE	DHX9	ENSBTAG00000019821	p.Met366Val	0.105263	16|2|1	38	0	5076|0|0	10152
0.940289	3	12824902	G	A	missense_variant	MODERATE	FCRL5	ENSBTAG00000000964	p.Val129Ile	0.105263	16|2|1	38	0	5075|0|0	10150
0.940289	6	102199948	T	G	missense_variant	MODERATE	HSD17B13	ENSBTAG00000031679	p.Thr226Pro	0.105263	16|2|1	38	0	5075|0|0	10150
0.940289	10	37555365	G	A	missense_variant	MODERATE	VPS39	ENSBTAG00000032055	p.Thr705Met	0.105263	15|4|0	38	0	5072|0|0	10144
0.940289	15	65501635	G	C	missense_variant	MODERATE	PDHX	ENSBTAG00000018261	p.Asp426His	0.105263	15|4|0	38	0	5072|0|0	10144
0.940289	19	10532158	A	C	missense_variant	MODERATE	DHX40	ENSBTAG00000017868	p.Ile63Leu	0.105263	15|4|0	38	0	5072|0|0	10144
0.940279	15	44942051	G	A	missense_variant	MODERATE	ENSBTAG00000038245	ENSBTAG00000038245	p.Arg149Gln	0.105263	17|0|2	38	0	5077|0|0	10154
0.940278	2	64733331	G	T	missense_variant	MODERATE	NCKAP5	ENSBTAG00000005238	p.Gln1044His	0.105263	16|2|1	38	0	5074|0|0	10148
0.940278	3	106046312	A	G	missense_variant	MODERATE	CAP1	ENSBTAG00000013363	p.Leu100Pro	0.105263	16|2|1	38	0	5074|0|0	10148
0.940278	6	35743159	A	G	missense_variant	MODERATE	FAM13A	ENSBTAG00000011187	p.Thr142Ala	0.105263	15|4|0	38	0	5071|0|0	10142
0.940278	21	26961988	G	A	missense_variant	MODERATE	CFAP161	ENSBTAG00000011861	p.Arg226His	0.105263	15|4|0	38	0	5071|0|0	10142
0.940267	10	91761846	C	T	missense_variant	MODERATE	ENSBTAG00000040167	ENSBTAG00000040167	p.Gly25Ser	0.105263	15|4|0	38	0	5070|0|0	10140
0.940245	27	29213698	G	A	missense_variant	MODERATE	MAK16	ENSBTAG00000033504	p.Ala292Thr	0.105263	16|2|1	38	0	5071|0|0	10142
0.940244	4	106717711	A	G	splice_acceptor_variant	HIGH	CLCN1	ENSBTAG00000009182		0.105263	15|4|0	38	0	5068|0|0	10136
0.940244	28	29498348	C	T	missense_variant	MODERATE	USP54	ENSBTAG00000011108	p.Arg1116Gln	0.105263	15|4|0	38	0	5068|0|0	10136
0.940234	19	61453677	G	T	missense_variant	MODERATE	ABCA6	ENSBTAG00000006921	p.Ser762Ile	0.105263	16|2|1	38	0	5070|0|0	10140
0.940234	27	29214349	C	T	missense_variant	MODERATE	TTI2	ENSBTAG00000015463	p.Gly475Ser	0.105263	16|2|1	38	0	5070|0|0	10140
0.940233	29	44414982	T	G	missense_variant	MODERATE	SLC29A2	ENSBTAG00000012024	p.Ile161Leu	0.105263	15|4|0	38	0	5067|0|0	10134
0.940223	27	29128750	T	C	missense_variant	MODERATE	FUT10	ENSBTAG00000005454	p.Gln391Arg	0.105263	16|2|1	38	0	5069|0|0	10138
0.940222	3	84167117	C	G	missense_variant	MODERATE	ENSBTAG00000009769	ENSBTAG00000009769	p.Glu46Gln	0.105263	15|4|0	38	0	5066|0|0	10132
0.940222	7	13663271	C	T	missense_variant	MODERATE	ENSBTAG00000054941	ENSBTAG00000054941	p.Val93Ile	0.105263	15|4|0	38	0	5066|0|0	10132
0.940222	10	91761831	G	A	missense_variant	MODERATE	ENSBTAG00000040167	ENSBTAG00000040167	p.Arg30Cys	0.105263	15|4|0	38	0	5066|0|0	10132
0.940222	18	36364360	C	T	missense_variant	MODERATE	UTP4	ENSBTAG00000006347	p.Pro474Leu	0.105263	15|4|0	38	0	5066|0|0	10132
0.940217	7	110583620	C	A	splice_acceptor_variant	HIGH	STARD4	ENSBTAG00000045886		0.157895	13|6|0	38	0.000295043	5081|3|0	10168
0.940212	23	32958640	G	C	missense_variant	MODERATE	RIPOR2	ENSBTAG00000018165	p.Glu208Gln	0.105263	16|2|1	38	0	5068|0|0	10136
0.940211	15	34974760	C	G	missense_variant	MODERATE	USH1C	ENSBTAG00000000986	p.His34Gln	0.105263	15|4|0	38	0	5065|0|0	10130
0.940211	22	43154796	A	C	missense_variant	MODERATE	FLNB	ENSBTAG00000022004	p.Cys1899Gly	0.105263	15|4|0	38	0	5065|0|0	10130
0.940201	23	20724025	C	A	missense_variant	MODERATE	ADGRF2	ENSBTAG00000037687	p.Ala282Glu	0.105263	16|2|1	38	0	5067|0|0	10134
0.9402	15	34901355	G	T	missense_variant	MODERATE	OTOG	ENSBTAG00000000987	p.His1450Asn	0.105263	15|4|0	38	0	5064|0|0	10128
0.94019	27	29129152	A	T	missense_variant	MODERATE	FUT10	ENSBTAG00000005454	p.Phe257Tyr	0.105263	16|2|1	38	0	5066|0|0	10132
0.940189	22	239966	C	T	missense_variant	MODERATE	URGCP	ENSBTAG00000009453	p.Arg288Gln	0.105263	15|4|0	38	0	5063|0|0	10126
0.940179	27	29224570	C	G	missense_variant	MODERATE	TTI2	ENSBTAG00000015463	p.Arg144Pro	0.105263	16|2|1	38	0	5065|0|0	10130
0.940178	4	30912290	C	T	missense_variant	MODERATE	RAPGEF5	ENSBTAG00000015539	p.Val884Ile	0.105263	15|4|0	38	0	5062|0|0	10124
0.940167	29	29202069	G	A	missense_variant	MODERATE	PATE3	ENSBTAG00000050639	p.Val18Met	0.105263	15|4|0	38	0	5061|0|0	10122
0.94016	11	98428128	A	G	missense_variant	MODERATE	SH2D3C	ENSBTAG00000015375	p.Ser534Pro	0.236842	11|7|1	38	0.00109257	5023|11|0	10068
0.940156	5	25677503	G	A	missense_variant	MODERATE	ITGA5	ENSBTAG00000013745	p.Ala793Thr	0.105263	15|4|0	38	0	5060|0|0	10120
0.94015	3	16395970	A	G	missense_variant	MODERATE	NUP210L	ENSBTAG00000004987	p.Thr634Ala	0.157895	13|6|0	38	0.000295392	5075|3|0	10156
0.940134	7	110517024	C	T	missense_variant	MODERATE	ENSBTAG00000026909	ENSBTAG00000026909	p.Val315Ile	0.105263	15|4|0	38	0	5058|0|0	10116
0.940134	23	27184320	G	A	missense_variant	MODERATE	NOTCH4	ENSBTAG00000025424	p.Ala846Thr	0.105263	15|4|0	38	0	5058|0|0	10116
0.940134	23	27186147	C	G	missense_variant	MODERATE	NOTCH4	ENSBTAG00000025424	p.Ser922Arg	0.105263	15|4|0	38	0	5058|0|0	10116
0.940112	27	29128883	C	T	missense_variant	MODERATE	FUT10	ENSBTAG00000005454	p.Glu347Lys	0.105263	16|2|1	38	0	5059|0|0	10118
0.940112	27	29129026	C	T	missense_variant	MODERATE	FUT10	ENSBTAG00000005454	p.Ser299Asn	0.105263	16|2|1	38	0	5059|0|0	10118
0.940106	29	7396641	G	A	missense_variant	MODERATE	CTSC	ENSBTAG00000011100	p.Val149Met	0.157895	13|6|0	38	0.000295625	5071|3|0	10148
0.9401	3	34155484	C	T	missense_variant	MODERATE	CELSR2	ENSBTAG00000018804	p.Ala499Thr	0.105263	15|4|0	38	0	5055|0|0	10110
0.9401	6	97462974	C	T	missense_variant	MODERATE	SCD5	ENSBTAG00000022449	p.Ala335Thr	0.105263	15|4|0	38	0	5055|0|0	10110
0.940067	5	49511303	T	G	missense_variant	MODERATE	C5H12orf66	ENSBTAG00000013486	p.Ser443Ala	0.105263	15|4|0	38	0	5052|0|0	10104
0.940067	29	44414281	T	C	missense_variant	MODERATE	SLC29A2	ENSBTAG00000012024	p.Ile196Val	0.105263	15|4|0	38	0	5052|0|0	10104
0.940057	27	4285839	T	C	missense_variant	MODERATE	ENSBTAG00000048648	ENSBTAG00000048648	p.Phe106Leu	0.105263	16|2|1	38	0	5054|0|0	10108
0.940056	2	133549816	A	G	missense_variant	MODERATE	UBR4	ENSBTAG00000015240	p.Ser3784Gly	0.105263	15|4|0	38	0	5051|0|0	10102
0.940045	22	49105452	G	T	missense_variant	MODERATE	ENSBTAG00000039664	ENSBTAG00000039664	p.Glu32Asp	0.105263	15|4|0	38	0	5050|0|0	10100
0.940023	3	15306696	G	C	missense_variant	MODERATE	RUSC1	ENSBTAG00000054061	p.Ser598Trp	0.105263	16|2|1	38	0	5051|0|0	10102
0.940022	3	14797715	G	A	missense_variant	MODERATE	ARHGEF2	ENSBTAG00000000113	p.Ala89Thr	0.105263	15|4|0	38	0	5048|0|0	10096
0.940022	7	32314751	G	C	missense_variant	MODERATE	ENSBTAG00000003086	ENSBTAG00000003086	p.Val69Leu	0.105263	15|4|0	38	0	5048|0|0	10096
0.940011	13	52727543	C	T	missense_variant	MODERATE	TGM6	ENSBTAG00000037464	p.Arg126His	0.105263	15|4|0	38	0	5047|0|0	10094
0.94	18	40324739	A	T	missense_variant	MODERATE	C18H19orf12	ENSBTAG00000020434	p.Leu9His	0.105263	15|4|0	38	0	5046|0|0	10092
0.939998	3	14931534	T	G	missense_variant	MODERATE	ENSBTAG00000045596	ENSBTAG00000045596	p.His391Gln	0.315789	9|8|2	38	0.00232136	4932|21|1	9908
0.939979	9	24002391	T	C	missense_variant	MODERATE	RNF146	ENSBTAG00000034531	p.Ile170Met	0.105263	16|2|1	38	0	5047|0|0	10094
0.939956	27	15613608	C	T	missense_variant	MODERATE	SNX25	ENSBTAG00000010351	p.Ala786Val	0.105263	15|4|0	38	0	5042|0|0	10084
0.939933	22	48787730	G	A	missense_variant	MODERATE	POC1A	ENSBTAG00000001471	p.Val347Met	0.105263	15|4|0	38	0	5040|0|0	10080
0.9399	15	82733225	C	T	missense_variant	MODERATE	ENSBTAG00000050168	ENSBTAG00000050168	p.Ser227Phe	0.105263	15|4|0	38	0	5037|0|0	10074
0.939889	12	34666293	G	A	missense_variant	MODERATE	SACS	ENSBTAG00000001867	p.Arg3894Gln	0.105263	15|4|0	38	0	5036|0|0	10072
0.939872	27	37706530	C	G	missense_variant	MODERATE	FNTA	ENSBTAG00000003201	p.Pro66Ala	0.166667	12|6|0	36	0.000393933	5075|0|2	10154
0.939866	18	53024315	G	C	missense_variant	MODERATE	CD3EAP	ENSBTAG00000023601	p.Glu536Gln	0.105263	15|4|0	38	0	5034|0|0	10068
0.939837	8	59836126	C	T	missense_variant	MODERATE	CCDC107	ENSBTAG00000011413	p.Pro217Leu	0.210526	12|6|1	38	0.000789266	5060|8|0	10136
0.939835	3	2726370	G	A	missense_variant	MODERATE	FAM78B	ENSBTAG00000047468	p.Ala163Thr	0.157895	14|4|1	38	0.000296971	5048|3|0	10102

## Sheet: Table S7
Supplementary Table 7. Functional enrichment analysis for genes detected by four window-based methods and single-point FST in Wagyu and Buryat cattle
Breed	Type of analysis	Category	Term	Count	%	PValue	Genes	Fold Enrichment	Benjamini	FDR
BURYAT	WINDOW-BASED METHODS	INTERPRO	Glutathione S-transferase, Mu class	4	2.45399	6.24579e-06	GSTM3 LOC100295687 GSTM2 LOC615514	91.9117	0.00234217	0.00231719
WAGYU	WINDOW-BASED METHODS	INTERPRO	Metallothionein, vertebrate, metal binding site	5	1.69492	2.33142e-07	MT4 MT2A MT1A MT1E MT1E	67.1734	7.43801e-05	7.3274e-05
		INTERPRO	Metallothionein superfamily, eukaryotic	5	1.69492	6.91265e-07	MT4 MT2A MT1A MT1E MT1E	55.9778	7.43801e-05	7.3274e-05
		INTERPRO	Metallothionein domain	5	1.69492	6.91265e-07	MT4 MT2A MT1A MT1E MT1E	55.9778	7.43801e-05	7.3274e-05
		INTERPRO	Metallothionein domain, vertebrate	5	1.69492	6.91265e-07	MT4 MT2A MT1A MT1E MT1E	55.9778	7.43801e-05	7.3274e-05
		INTERPRO	Metallothionein, vertebrate	5	1.69492	6.91265e-07	MT4 MT2A MT1A MT1E MT1E	55.9778	7.43801e-05	7.3274e-05
		GOTERM_BP_DIRECT	cellular response to copper ion	6	2.0339	1.50472e-06	MT4 HSF1 MT2A MT1A MT1E MT1E	27.6089	0.00101309	0.00100654
		GOTERM_BP_DIRECT	detoxification of copper ion	5	1.69492	1.87263e-06	MT4 MT2A MT1A MT1E MT1E	46.0149	0.00101309	0.00100654
		UP_KW_LIGAND	Metal-thiolate cluster	4	1.35593	5.47437e-05	MT2A MT1A MT1E MT1E	43.9333	0.00114962	0.00114962
		INTERPRO	Homeobox, conserved site	12	4.0678	4.25643e-05	HOXD9 PITX3 HOXD3 HOXD8 HOXD10 EVX2 HOXD4 HOXD1 HOXD12 SHOX2 HOXD13 HOXD11	4.7981	0.0038166	0.00375985
		INTERPRO	Homeodomain, metazoa	9	3.05085	5.23324e-05	HOXD9 HOXD3 HOXD8 HOXD10 EVX2 HOXD4 HOXD1 HOXD12 HOXD11	6.79281	0.00402212	0.00396231
		INTERPRO	Lipoxygenase, conserved site	4	1.35593	6.23126e-05	ALOX12 ALOX15B ALOXE3 ALOX12B	44.7823	0.00419052	0.00412821
		INTERPRO	Lipoxygenase	4	1.35593	0.000107851	ALOX12 ALOX15B ALOXE3 ALOX12B	38.3848	0.00483534	0.00476344
		INTERPRO	Lipoxygenase, iron binding site	4	1.35593	0.000107851	ALOX12 ALOX15B ALOXE3 ALOX12B	38.3848	0.00483534	0.00476344
		INTERPRO	Lipoxygenase, C-terminal	4	1.35593	0.000107851	ALOX12 ALOX15B ALOXE3 ALOX12B	38.3848	0.00483534	0.00476344
		INTERPRO	Lipoxygenase, mammalian	4	1.35593	0.000107851	ALOX12 ALOX15B ALOXE3 ALOX12B	38.3848	0.00483534	0.00476344
		GOTERM_BP_DIRECT	cellular response to zinc ion	5	1.69492	1.6816e-05	MT4 MT2A MT1A MT1E MT1E	29.2822	0.00606497	0.00602573
		GOTERM_BP_DIRECT	cellular response to cadmium ion	6	2.0339	2.81601e-05	MT4 HSF1 MT2A MT1A MT1E MT1E	16.1052	0.00761731	0.00756803
		GOTERM_BP_DIRECT	anterior/posterior pattern specification	9	3.05085	4.95989e-05	HOXD9 GRSF1 HOXD3 HOXD8 HOXD10 HOXD4 HOXD13 YY1 HES7	6.82103	0.0107332	0.0106638
		INTERPRO	Homeodomain	12	4.0678	0.000272238	HOXD9 PITX3 HOXD3 HOXD8 HOXD10 EVX2 HOXD4 HOXD1 HOXD12 SHOX2 HOXD13 HOXD11	3.89411	0.0112665	0.0110989
		INTERPRO	Carboxylesterase type B, conserved site	4	1.35593	0.000486546	CES1 NLGN2 TG LOC508916	24.4267	0.0186973	0.0184192
		INTERPRO	Homeodomain-like	13	4.40678	0.000596881	PITX3 C19H17orf49 EVX2 HOXD12 SHOX2 HOXD11 HOXD9 HOXD3 HOXD8 HOXD10 HOXD4 HOXD1 HOXD13	3.30778	0.0214081	0.0210898
		UP_SEQ_FEATURE	Lipoxygenase	4	1.35593	0.000107125	ALOX12 ALOX15B ALOXE3 ALOX12B	38.4739	0.0272981	0.0272321
		UP_SEQ_FEATURE	Homeobox	12	4.0678	0.000138205	HOXD9 PITX3 HOXD3 HOXD8 HOXD10 EVX2 HOXD4 HOXD1 HOXD12 SHOX2 HOXD13 HOXD11	4.20808	0.0272981	0.0272321
		UP_SEQ_FEATURE	Homeobox	12	4.0678	0.000197812	HOXD9 PITX3 HOXD3 HOXD8 HOXD10 EVX2 HOXD4 HOXD1 HOXD12 SHOX2 HOXD13 HOXD11	4.03976	0.0272981	0.0272321
		GOTERM_BP_DIRECT	hepoxilin biosynthetic process	4	1.35593	0.000192492	ALOX12 ALOX15B ALOXE3 ALOX12B	32.2104	0.0297537	0.0295612
		GOTERM_BP_DIRECT	linoleic acid metabolic process	4	1.35593	0.000192492	ALOX12 ALOX15B ALOXE3 ALOX12B	32.2104	0.0297537	0.0295612
		INTERPRO	Carboxylesterase, type B	4	1.35593	0.00103858	CES1 NLGN2 TG LOC508916	19.1924	0.0349221	0.0344028
		GOTERM_BP_DIRECT	negative regulation of growth	4	1.35593	0.000285448	PTK6 ALOX15B MT2A MT1A	28.6315	0.0386068	0.0383571
		GOTERM_BP_DIRECT	cellular zinc ion homeostasis	5	1.69492	0.000390039	MT4 MT2A MT1A MT1E MT1E	14.0045	0.0436198	0.0433376
		GOTERM_BP_DIRECT	lipoxygenase pathway	4	1.35593	0.000403141	ALOX12 ALOX15B ALOXE3 ALOX12B	25.7683	0.0436198	0.0433376
WAGYU	SINGLE POINT FST	UP_KW_PTM	Glycoprotein	56	14.8936	3.02786e-05	TM9SF1 PKHD1 TRPC6 PTPRC UNC93A P4HA2 LOC525599 LOC504295 ITGA8 SNED1 SDC4 EPHA5 DNER CHRNB2 UGT3A2 LOC782367 SLIT1 SEMA3E LOC615223 LOC100847115 LRP4 NMUR2 SLC2A8 LOC100138951 OIT3 ADGRF3 RHCG TMEM168 MC1R MOXD1 MGC138914 ACKR1 MMRN1 AGT NCLN NID1 PROKR1 FN1 GABRR3 LOC509006 ITIH1 AOC3 LOC512286 COL11A2 CPN1 VNN1 GRIK1 MEGF8 TG EPHA10 LOC112441543 CCKAR MR1 ITGA5 GLP2R PKHD1L1	1.60651	0.000605572	0.000605572
		SMART	EGF	16	4.25532	9.96505e-06	MMRN1 SLIT1 ZAN MEGF8 LRP4 LRP5 LAMB3 NID1 OIT3 LAMB2 LRP6 LAMA1 CNTNAP5 SNED1 LAMB1 DNER	3.99666	0.0018535	0.00183357
		INTERPRO	Epidermal growth factor-like domain	17	4.52128	2.06917e-05	MMRN1 SLIT1 HBEGF ZAN MEGF8 LRP4 LRP5 LAMB3 NID1 OIT3 LAMB2 LRP6 LAMA1 CNTNAP5 SNED1 LAMB1 DNER	3.6169	0.00933612	0.00933612
		INTERPRO	Immunoglobulin-like fold	32	8.51064	2.78275e-05	PKHD1 SORCS1 UNC5C PALLD PTPRC IL31RA IGSF9 SORCS3 FN1 LOC509006 LOC525599 LOC534578 LOC504295 MYBPH SNED1 TGM5 EPHA5 CAMTA2 LOC512286 LOC782367 GPCPD1 SEMA3E LOC615223 KIAA0319L EPHA10 ADAMTSL3 MR1 LOC100138951 PKHD1L1 KIR2DS1 BOC LRRC24	2.29321	0.00933612	0.00933612
		UP_KW_CELLULAR_COMPONENT	Membrane	143	38.0319	0.000547952	LAX1 PKHD1 SLC45A2 SORCS1 TRPC6 PTPRC OR2C3B OR11W1 OR5BE5 OR11A12 IGSF9 TIMMDC1 ATP5PD LOC504295 TMEM175 CNTNAP5 SDC4 DNER PAK1 QSOX2 CHRNB2 LOC112443506 LOC101907335 CYP2C23 LOC782367 LOC615223 OR1O8 LRP4 NMUR2 GOLGB1 RABEPK RHCG OR8C7 GYPB OR11A1 GPR149 MINAR2 TMEM168 MC1R LRP6 KIR2DS1 OR12D21 THSD7B MGC138914 RAB11FIP1 CDH23 LOC617592 SLC26A7 GPRC5B SORCS3 NCLN OR5AN2C SNX10 MGC139164 OR2A62 …	1.20217	0.0180824	0.0180824

## Sheet: Table S8
Supplementary Table 8. Functional annotation clustering for genes detected by four window-based methods and single-point FST in Wagyu and Buryat cattle
Breed	Type of analysis	Annotation Cluster	Category	Term	Count	PValue	Benjamini	FDR
BURYAT	WINDOW-BASED METHODS	Annotation Cluster 1 Enrichment Score: 2.24	INTERPRO	Glutathione S-transferase, Mu class	4	6.2e-06	0.0023	0.0023
			INTERPRO	Glutathione S-transferase, C-terminal	4	0.00099	0.14	0.13
			KEGG_PATHWAY	Platinum drug resistance	6	0.0011	0.15	0.15
			UP_SEQ_FEATURE	DOMAIN:GST N-terminal	4	0.0013	0.18	0.18
			KEGG_PATHWAY	Chemical carcinogenesis - receptor activation	9	0.0014	0.15	0.15
			INTERPRO	Glutathione S-transferase, N-terminal	4	0.0018	0.16	0.16
			INTERPRO	Glutathione S-transferase, C-terminal-like	4	0.0022	0.16	0.16
			GOTERM_MF_DIRECT	glutathione transferase activity	4	0.0023	0.64	0.64
			UP_SEQ_FEATURE	DOMAIN:GST C-terminal	4	0.0029	0.2	0.2
			KEGG_PATHWAY	Metabolism of xenobiotics by cytochrome P450	5	0.0048	0.35	0.35
			GOTERM_BP_DIRECT	glutathione metabolic process	4	0.0071	1	1
			KEGG_PATHWAY	Drug metabolism - other enzymes	5	0.0072	0.4	0.4
			KEGG_PATHWAY	Glutathione metabolism	4	0.02	0.79	0.79
			KEGG_PATHWAY	Drug metabolism - cytochrome P450	4	0.023	0.79	0.79
			KEGG_PATHWAY	Chemical carcinogenesis - DNA adducts	4	0.029	0.79	0.79
			KEGG_PATHWAY	Pathways in cancer	11	0.042	0.85	0.85
			KEGG_PATHWAY	Hepatocellular carcinoma	5	0.1	1	1
			KEGG_PATHWAY	Fluid shear stress and atherosclerosis	4	0.18	1	1
			KEGG_PATHWAY	Chemical carcinogenesis - reactive oxygen species	4	0.4	1	1
BURYAT	WINDOW-BASED METHODS	Annotation Cluster 2 Enrichment Score: 2.13	SMART	SH3	7	0.0073	0.59	0.59
			UP_SEQ_FEATURE	DOMAIN:SH3	7	0.0074	0.31	0.31
			INTERPRO	Src homology-3 domain	7	0.0077	0.36	0.36
BURYAT	WINDOW-BASED METHODS	Annotation Cluster 3 Enrichment Score: 1.66	INTERPRO	Lung surfactant protein D coiled-coil trimerisation	3	0.0011	0.14	0.13
			INTERPRO	C-type lectin, conserved site	4	0.0057	0.3	0.3
			UP_SEQ_FEATURE	DOMAIN:C-type lectin	5	0.01	0.36	0.35
			INTERPRO	C-type lectin	5	0.011	0.45	0.44
			SMART	CLECT	5	0.013	0.59	0.59
			GOTERM_BP_DIRECT	surfactant homeostasis	3	0.014	1	1
			UP_KW_LIGAND	Lectin	5	0.014	0.13	0.13
			INTERPRO	C-type lectin-like	5	0.017	0.63	0.62
			INTERPRO	C-type lectin fold	5	0.02	0.67	0.67
			GOTERM_MF_DIRECT	carbohydrate binding	5	0.026	1	1
			GOTERM_CC_DIRECT	rough endoplasmic reticulum	3	0.036	1	1
			GOTERM_CC_DIRECT	multivesicular body	3	0.042	1	1
			GOTERM_BP_DIRECT	positive regulation of phagocytosis	3	0.056	1	1
			GOTERM_CC_DIRECT	collagen trimer	3	0.069	1	1
			UP_KW_DOMAIN	Collagen	3	0.069	0.95	0.95
			KEGG_PATHWAY	Phagosome	5	0.085	1	1
			INTERPRO	Collagen triple helix repeat	3	0.13	1	0.99
BURYAT	SINGLE POINT FST	Annotation Cluster 1 Enrichment Score: 2.16	INTERPRO	Receptor-transporting protein/CXXC-type zinc finger protein 11	3	0.0017	0.43	0.43
			GOTERM_MF_DIRECT	olfactory receptor binding	3	0.0023	0.7	0.7
			UP_SEQ_FEATURE	DOMAIN:zf-3CxxC	3	0.0033	0.68	0.68
			GOTERM_BP_DIRECT	protein insertion into membrane	3	0.0042	1	1
			INTERPRO	Zinc-binding domain	3	0.0045	0.71	0.71
			SMART	SM01328	3	0.0056	0.39	0.39
			GOTERM_BP_DIRECT	detection of chemical stimulus involved in sensory perception of bitter taste	3	0.055	1	1
			GOTERM_BP_DIRECT	protein targeting to membrane	3	0.072	1	1
BURYAT	SINGLE POINT FST	Annotation Cluster 2 Enrichment Score: 1.84	INTERPRO	Immunoglobulin subtype 2	10	0.0018	0.43	0.43
			SMART	IGc2	10	0.0035	0.39	0.39
			INTERPRO	Immunoglobulin subtype	12	0.0074	0.72	0.72
			UP_SEQ_FEATURE	DOMAIN:Ig-like	13	0.0076	0.68	0.68
			INTERPRO	Immunoglobulin-like domain	13	0.01	0.72	0.72
			SMART	IG	12	0.015	0.69	0.69
			INTERPRO	Immunoglobulin-like fold	16	0.03	1	1
			INTERPRO	Immunoglobulin I-set	5	0.099	1	1
			INTERPRO	Immunoglobulin V-set	5	0.16	1	1
BURYAT	SINGLE POINT FST	Annotation Cluster 3 Enrichment Score: 1.45	INTERPRO	von Willebrand factor, type C	4	0.009	0.72	0.72
			UP_SEQ_FEATURE	DOMAIN:VWFC	3	0.05	1	1
			GOTERM_BP_DIRECT	skin development	3	0.052	1	1
			SMART	VWC	3	0.067	1	1
BURYAT	SINGLE POINT FST	Annotation Cluster 4 Enrichment Score: 1.45	INTERPRO	Low-density lipoprotein (LDL) receptor class A repeat	4	0.021	1	1
			SMART	LDLa	4	0.025	0.85	0.85
			INTERPRO	Low-density lipoprotein (LDL) receptor class A, conserved site	3	0.088	1	1
WAGYU	WINDOW-BASED METHODS	Annotation Cluster 1 Enrichment Score: 5.1	INTERPRO	Metallothionein, vertebrate, metal binding site	5	2.3e-07	7.4e-05	7.3e-05
			INTERPRO	Metallothionein domain, vertebrate	5	6.9e-07	7.4e-05	7.3e-05
			INTERPRO	Metallothionein superfamily, eukaryotic	5	6.9e-07	7.4e-05	7.3e-05
			INTERPRO	Metallothionein domain	5	6.9e-07	7.4e-05	7.3e-05
			INTERPRO	Metallothionein, vertebrate	5	6.9e-07	7.4e-05	7.3e-05
			GOTERM_BP_DIRECT	cellular response to copper ion	6	1.5e-06	0.001	0.001
			GOTERM_BP_DIRECT	detoxification of copper ion	5	1.9e-06	0.001	0.001
			GOTERM_BP_DIRECT	cellular response to zinc ion	5	1.7e-05	0.0061	0.006
			GOTERM_BP_DIRECT	cellular response to cadmium ion	6	2.8e-05	0.0076	0.0076
			UP_KW_LIGAND	Metal-thiolate cluster	4	5.5e-05	0.0011	0.0011
			GOTERM_BP_DIRECT	cellular zinc ion homeostasis	5	0.00039	0.044	0.043
			KEGG_PATHWAY	Mineral absorption	4	0.043	1	1
WAGYU	WINDOW-BASED METHODS	Annotation Cluster 2 Enrichment Score: 3.02	INTERPRO	Homeobox, conserved site	12	4.3e-05	0.0038	0.0038
			GOTERM_BP_DIRECT	anterior/posterior pattern specification	9	5e-05	0.011	0.011
			INTERPRO	Homeodomain, metazoa	9	5.2e-05	0.004	0.004
			UP_SEQ_FEATURE	DOMAIN:Homeobox	12	0.00014	0.027	0.027
			UP_SEQ_FEATURE	DNA_BIND:Homeobox	12	0.0002	0.027	0.027
			INTERPRO	Homeodomain	12	0.00027	0.011	0.011
			SMART	HOX	12	0.00057	0.083	0.083
			INTERPRO	Homeodomain-like	13	0.0006	0.021	0.021
			GOTERM_BP_DIRECT	embryonic skeletal system morphogenesis	4	0.021	1	0.99
			GOTERM_BP_DIRECT	regulation of transcription from RNA polymerase II promoter	27	0.035	1	0.99
			GOTERM_MF_DIRECT	RNA polymerase II transcription factor activity, sequence-specific DNA binding	21	0.044	1	1
			GOTERM_MF_DIRECT	RNA polymerase II core promoter proximal region sequence-specific DNA binding	21	0.073	1	1
WAGYU	WINDOW-BASED METHODS	Annotation Cluster 3 Enrichment Score: 2.77	INTERPRO	Lipoxygenase, conserved site	4	6.2e-05	0.0042	0.0041
			UP_SEQ_FEATURE	DOMAIN:Lipoxygenase	4	0.00011	0.027	0.027
			INTERPRO	Lipoxygenase, C-terminal	4	0.00011	0.0048	0.0048
			INTERPRO	Lipoxygenase, mammalian	4	0.00011	0.0048	0.0048
			INTERPRO	Lipoxygenase	4	0.00011	0.0048	0.0048
			INTERPRO	Lipoxygenase, iron binding site	4	0.00011	0.0048	0.0048
			GOTERM_BP_DIRECT	hepoxilin biosynthetic process	4	0.00019	0.03	0.03
			GOTERM_BP_DIRECT	linoleic acid metabolic process	4	0.00019	0.03	0.03
			GOTERM_BP_DIRECT	lipoxygenase pathway	4	0.0004	0.044	0.043
			GOTERM_MF_DIRECT	oxidoreductase activity, acting on single donors with incorporation of molecular oxygen, incorporation of two atoms of oxygen	4	0.00055	0.2	0.2
			UP_KW_MOLECULAR_FUNCTION	Dioxygenase	6	0.0022	0.11	0.11
			GOTERM_BP_DIRECT	arachidonic acid metabolic process	4	0.0025	0.25	0.24
			UP_SEQ_FEATURE	DOMAIN:PLAT	4	0.0026	0.22	0.21
			SMART	LH2	4	0.0026	0.19	0.19
			INTERPRO	Lipoxygenase, LH2	4	0.0026	0.078	0.077
			GOTERM_BP_DIRECT	establishment of skin barrier	4	0.0045	0.39	0.39
			GOTERM_BP_DIRECT	lipid oxidation	3	0.0047	0.39	0.39
			KEGG_PATHWAY	Arachidonic acid metabolism	5	0.032	1	1
			GOTERM_MF_DIRECT	iron ion binding	6	0.051	1	1
			UP_KW_BIOLOGICAL_PROCESS	Lipid metabolism	11	0.094	1	1
			UP_KW_LIGAND	Iron	8	0.18	0.95	0.95
			KEGG_PATHWAY	Serotonergic synapse	4	0.24	1	1
WAGYU	WINDOW-BASED METHODS	Annotation Cluster 4 Enrichment Score: 2.73	INTERPRO	Carboxylesterase type B, conserved site	4	0.00049	0.019	0.018
			INTERPRO	Carboxylesterase, type B	4	0.001	0.035	0.034
			UP_SEQ_FEATURE	DOMAIN:COesterase	3	0.013	0.77	0.77
WAGYU	WINDOW-BASED METHODS	Annotation Cluster 5 Enrichment Score: 1.5	INTERPRO	Nicotinic acetylcholine receptor	4	0.0019	0.059	0.059
			GOTERM_MF_DIRECT	acetylcholine-gated cation-selective channel activity	4	0.0021	0.38	0.38
			GOTERM_CC_DIRECT	neuron projection	10	0.0053	0.89	0.89
			GOTERM_CC_DIRECT	acetylcholine-gated channel complex	3	0.013	0.89	0.89
			GOTERM_CC_DIRECT	integral component of postsynaptic specialization membrane	3	0.013	0.89	0.89
			GOTERM_BP_DIRECT	chemical synaptic transmission	7	0.016	1	0.99
			GOTERM_BP_DIRECT	excitatory postsynaptic potential	4	0.017	1	0.99
			INTERPRO	Neurotransmitter-gated ion-channel transmembrane domain	4	0.021	0.51	0.5
			INTERPRO	Neurotransmitter-gated ion-channel, conserved site	4	0.021	0.51	0.5
			INTERPRO	Neurotransmitter-gated ion-channel	4	0.023	0.51	0.5
			INTERPRO	Neurotransmitter-gated ion-channel ligand-binding	4	0.023	0.51	0.5
			GOTERM_BP_DIRECT	neurological system process	4	0.03	1	0.99
			UP_KW_MOLECULAR_FUNCTION	Ligand-gated ion channel	4	0.03	0.53	0.53
			UP_KW_CELLULAR_COMPONENT	Synapse	8	0.036	0.71	0.71
			GOTERM_BP_DIRECT	ion transmembrane transport	4	0.042	1	0.99
			GOTERM_CC_DIRECT	neuromuscular junction	4	0.051	1	1
			UP_KW_CELLULAR_COMPONENT	Postsynaptic cell membrane	4	0.079	0.71	0.71
			GOTERM_CC_DIRECT	synapse	9	0.093	1	1
			GOTERM_BP_DIRECT	signal transduction	11	0.11	1	0.99
			GOTERM_MF_DIRECT	neurotransmitter receptor activity	4	0.12	1	1
			GOTERM_BP_DIRECT	regulation of membrane potential	4	0.13	1	0.99
			KEGG_PATHWAY	Neuroactive ligand-receptor interaction	9	0.16	1	1
			GOTERM_CC_DIRECT	postsynaptic membrane	4	0.16	1	1
			UP_KW_MOLECULAR_FUNCTION	Ion channel	7	0.18	1	1
WAGYU	WINDOW-BASED METHODS	Annotation Cluster 6 Enrichment Score: 1.44	UP_SEQ_FEATURE	TOPO_DOM:Extracellular	19	0.0013	0.14	0.14
			UP_SEQ_FEATURE	TOPO_DOM:Cytoplasmic	23	0.0074	0.51	0.51
			UP_SEQ_FEATURE	CARBOHYD:N-linked (GlcNAc...) asparagine	18	0.33	1	1
			UP_KW_CELLULAR_COMPONENT	Cell membrane	27	0.53	1	1
WAGYU	SINGLE POINT FST	Annotation Cluster 1 Enrichment Score: 2.27	SMART	EGF	16	1e-05	0.0019	0.0018
			INTERPRO	Epidermal growth factor-like domain	17	2.1e-05	0.0093	0.0093
			UP_SEQ_FEATURE	DOMAIN:EGF-like	12	0.0027	0.24	0.24
			INTERPRO	Insulin-like growth factor binding protein, N-terminal	9	0.0051	0.43	0.43
			INTERPRO	EGF-like calcium-binding	8	0.013	0.68	0.68
			INTERPRO	EGF-like calcium-binding, conserved site	7	0.013	0.68	0.68
			SMART	EGF_CA	8	0.021	0.48	0.47
			INTERPRO	EGF-type aspartate/asparagine hydroxylation site	6	0.041	1	1
			INTERPRO	EGF-like, conserved site	3	0.082	1	1
			GOTERM_MF_DIRECT	calcium ion binding	13	0.57	1	1
WAGYU	SINGLE POINT FST	Annotation Cluster 2 Enrichment Score: 2.08	UP_KW_CELLULAR_COMPONENT	Membrane	143	0.00055	0.018	0.018
			GOTERM_CC_DIRECT	integral component of membrane	123	0.001	0.25	0.25
			UP_SEQ_FEATURE	TRANSMEM:Helical	132	0.0017	0.24	0.24
			UP_KW_DOMAIN	Transmembrane	101	0.16	0.75	0.75
			UP_KW_DOMAIN	Transmembrane helix	75	0.29	0.96	0.96
WAGYU	SINGLE POINT FST	Annotation Cluster 3 Enrichment Score: 1.87	INTERPRO	Immunoglobulin-like fold	32	2.8e-05	0.0093	0.0093
			UP_SEQ_FEATURE	DOMAIN:Ig-like	19	0.0036	0.24	0.24
			INTERPRO	Immunoglobulin-like domain	19	0.0036	0.39	0.39
			INTERPRO	Immunoglobulin subtype	15	0.018	0.85	0.85
			SMART	IG	15	0.035	0.73	0.72
			INTERPRO	Immunoglobulin subtype 2	8	0.15	1	1
			INTERPRO	Immunoglobulin I-set	6	0.15	1	1
			SMART	IGc2	8	0.21	1	0.99
WAGYU	SINGLE POINT FST	Annotation Cluster 4 Enrichment Score: 1.65	GOTERM_MF_DIRECT	extracellular matrix structural constituent	7	0.00072	0.29	0.29
			UP_SEQ_FEATURE	DOMAIN:LAM_G_DOMAIN	6	0.0012	0.24	0.24
			SMART	LamG	6	0.0015	0.14	0.14
			INTERPRO	Concanavalin A-like lectin/glucanase, subgroup	12	0.0018	0.39	0.39
			INTERPRO	Laminin G domain	6	0.0031	0.39	0.39
			SMART	TSPN	3	0.057	1	0.99
			GOTERM_BP_DIRECT	extracellular matrix organization	7	0.065	1	1
			GOTERM_CC_DIRECT	collagen trimer	3	0.27	1	1
			UP_KW_DOMAIN	Collagen	3	0.3	0.96	0.96
			INTERPRO	Collagen triple helix repeat	3	0.45	1	1
			KEGG_PATHWAY	Protein digestion and absorption	3	0.69	1	1
WAGYU	SINGLE POINT FST	Annotation Cluster 5 Enrichment Score: 1.55	SMART	FN3	9	0.015	0.41	0.41
			UP_SEQ_FEATURE	DOMAIN:Fibronectin type-III	9	0.037	1	1
			INTERPRO	Fibronectin, type III	9	0.039	1	1
WAGYU	SINGLE POINT FST	Annotation Cluster 6 Enrichment Score: 1.48	GOTERM_MF_DIRECT	extracellular matrix structural constituent	7	0.00072	0.29	0.29
			KEGG_PATHWAY	ECM-receptor interaction	8	0.0017	0.37	0.37
			UP_SEQ_FEATURE	DOMAIN:Laminin EGF-like	5	0.0041	0.24	0.24
			INTERPRO	Laminin, N-terminal	4	0.0041	0.39	0.39
			UP_SEQ_FEATURE	DOMAIN:Laminin N-terminal	4	0.0044	0.24	0.24
			GOTERM_BP_DIRECT	tissue development	5	0.0044	1	1
			SMART	LamNT	4	0.0054	0.25	0.25
			INTERPRO	EGF-like, laminin	5	0.0064	0.48	0.48
			SMART	EGF_Lam	5	0.0074	0.27	0.27
			GOTERM_CC_DIRECT	laminin complex	3	0.0085	0.72	0.72
			GOTERM_BP_DIRECT	endodermal cell differentiation	4	0.0094	1	1
			GOTERM_BP_DIRECT	basement membrane assembly	3	0.015	1	1
			GOTERM_BP_DIRECT	animal organ morphogenesis	6	0.019	1	1
			GOTERM_BP_DIRECT	substrate adhesion-dependent cell spreading	5	0.021	1	1
			KEGG_PATHWAY	Amoebiasis	7	0.022	1	1
			KEGG_PATHWAY	Focal adhesion	8	0.1	1	1
			KEGG_PATHWAY	Small cell lung cancer	5	0.11	1	1
			GOTERM_MF_DIRECT	integrin binding	5	0.17	1	1
			KEGG_PATHWAY	Regulation of actin cytoskeleton	7	0.29	1	1
			KEGG_PATHWAY	Human papillomavirus infection	9	0.35	1	1
			KEGG_PATHWAY	Toxoplasmosis	4	0.39	1	1
			KEGG_PATHWAY	Arrhythmogenic right ventricular cardiomyopathy	3	0.45	1	1
			GOTERM_BP_DIRECT	integrin-mediated signaling pathway	3	0.48	1	1
			GOTERM_BP_DIRECT	cell migration	5	0.55	1	1
			KEGG_PATHWAY	PI3K-Akt signaling pathway	8	0.6	1	1
			KEGG_PATHWAY	Pathways in cancer	11	0.62	1	1
WAGYU	SINGLE POINT FST	Annotation Cluster 7 Enrichment Score: 1.32	INTERPRO	AAA+ ATPase domain	9	0.008	0.54	0.54
			SMART	AAA	9	0.014	0.41	0.41
			INTERPRO	P-loop containing nucleoside triphosphate hydrolase	25	0.057	1	1
			UP_KW_LIGAND	Nucleotide-binding	17	0.82	1	1
WAGYU	SINGLE POINT FST	Annotation Cluster 8 Enrichment Score: 1.32	UP_KW_MOLECULAR_FUNCTION	Receptor	49	0.00091	0.055	0.055
			UP_KW_MOLECULAR_FUNCTION	Transducer	36	0.015	0.44	0.44
			GOTERM_CC_DIRECT	plasma membrane	81	0.017	1	1
			UP_KW_BIOLOGICAL_PROCESS	Olfaction	20	0.021	0.74	0.74
			UP_KW_BIOLOGICAL_PROCESS	Sensory transduction	21	0.024	0.74	0.74
			UP_SEQ_FEATURE	DOMAIN:G_PROTEIN_RECEP_F1_2	35	0.04	1	1
			INTERPRO	GPCR, rhodopsin-like, 7TM	35	0.044	1	1
			GOTERM_MF_DIRECT	G-protein coupled receptor activity	33	0.048	1	1
			INTERPRO	G protein-coupled receptor, rhodopsin-like	33	0.077	1	1
			GOTERM_MF_DIRECT	odorant binding	10	0.081	1	1
			UP_KW_CELLULAR_COMPONENT	Cell membrane	44	0.1	0.74	0.74
			KEGG_PATHWAY	Olfactory transduction	22	0.37	1	1
			INTERPRO	Olfactory receptor	22	0.38	1	1
			GOTERM_MF_DIRECT	olfactory receptor activity	22	0.39	1	1
